# Supplementary material for: Plasma Metabolomic Profiling in 1391 Subjects with Overweight and Obesity from the SPHERE Study
Source: Metabolites. 2021 Mar 24;11(4):194. doi: 10.3390/metabo11040194 (PMC8064361; doi:10.3390/metabo11040194)
Supplement: Supplementary file 1 [file metabolites-11-00194-s001.zip]

Archive with 30 entries (30 files):
- Fig_S01.png
- Fig_S02.png
- Fig_S03.png
- Fig_S04.png
- Fig_S05.png
- Fig_S06.png
- FigS07_aa.png
- FigS08_AC1.png
- FigS09_AC2.png
- FigS10_BA1.png
- FigS11_BA2.png
- FigS12_hexose.png
- FigS13_LPC1.png
- FigS14_LPC2.png
- FigS15_LPC3.png
- FigS16_PCaa1.png
- FigS17_PCaa2.png
- FigS18_PCaa3.png
- FigS19_PCaa4.png
- FigS20_PCae1.png
- FigS21_PCae2.png
- FigS22_PCae3.png
- FigS23_SM1.png
- FigS24_SM2.png
- FigS25_SM3.png
- Table_S01.xlsx
- Table_S08-S12.xlsx
- Table_S13.xlsx
- Table_S14.pdf
- Table_S02-S07.pdf
