# Supplementary material for: Plasma Metabolomic Profiling in 1391 Subjects with Overweight and Obesity from the SPHERE Study
Source: Metabolites. 2021 Mar 24;11(4):194. doi: 10.3390/metabo11040194 (PMC8064361; doi:10.3390/metabo11040194)
Supplement: Supplementary file 1 [file metabolites-11-00194-s001.zip › Table_S01.xlsx]

## Sheet: Sheet1
Group	Category	Abbreviaion	Full name	HMDB code	HMDB code	HMDB code	HMDB code	HMDB code	HMDB code	HMDB code	HMDB code	HMDB code	HMDB code	HMDB code	HMDB code	HMDB code	HMDB code	HMDB code	HMDB code	HMDB code	HMDB code	CAS number	CAS number	CAS number	CAS number	CAS number	CAS number	CAS number	CAS number	CAS number	CAS number	CAS number	CAS number	CAS number	CAS number	CAS number	CAS number	CAS number	CAS number	CAS number	CAS number	CAS number	CAS number	CAS number	CAS number	CAS number	CAS number	CAS number	CAS number
Acylcarnitines	Acylcarnitines	C0	L-Carnitine	HMDB0000062	HMDB00062	HMDB14721																406-76-8	461-06-3	541-14-0	541-15-1
Acylcarnitines	Acylcarnitines	C10	Decanoylcarnitine	HMDB0000651	HMDB00651																	1492-27-9
Acylcarnitines	Acylcarnitines	C10:1	Decenoylcarnitine	HMDB0013205
Acylcarnitines	Acylcarnitines	C10:2	Decadienylcarnitine
Acylcarnitines	Acylcarnitines	C12	Dodecanoylcarnitine	HMDB0002250	HMDB02250																	25518-54-1
Acylcarnitines	Acylcarnitines	C12:1	Dodecenoylcarnitine
Acylcarnitines	Acylcarnitines	C12-DC	Dodecanedioylcarnitine
Acylcarnitines	Acylcarnitines	C14	Tetradecanoylcarnitine	HMDB0005066																		25597-07-3
Acylcarnitines	Acylcarnitines	C14:1	Tetradecenoylcarnitine	HMDB0002014	HMDB02014																	835598-21-5
Acylcarnitines	Acylcarnitines	C14:1-OH	Hydroxytetradecenoylcarnitine
Acylcarnitines	Acylcarnitines	C14:2	Tetradecadienylcarnitine
Acylcarnitines	Acylcarnitines	C14:2-OH	Hydroxytetradecadienylcarnitine
Acylcarnitines	Acylcarnitines	C16	Hexadecanoylcarnitine	HMDB0000222	HMDB00222																	1935-18-8	2364-66-1	2364-67-2
Acylcarnitines	Acylcarnitines	C16:1	Hexadecenoylcarnitine	HMDB0006317	HMDB06317
Acylcarnitines	Acylcarnitines	C16:1-OH	Hydroxyhexadecenoylcarnitine	HMDB0013333
Acylcarnitines	Acylcarnitines	C16:2	Hexadecadienylcarnitine
Acylcarnitines	Acylcarnitines	C16:2-OH	Hydroxyhexadecadienylcarnitine
Acylcarnitines	Acylcarnitines	C16-OH	Hydroxyhexadecanoylcarnitine
Acylcarnitines	Acylcarnitines	C18	Octadecanoylcarnitine	HMDB0000848	HMDB00848																	1976-27-8
Acylcarnitines	Acylcarnitines	C18:1	Octadecenoylcarnitine	HMDB0005065	HMDB0006351	HMDB0006464	HMDB0013338	HMDB06464														13962-05-5
Acylcarnitines	Acylcarnitines	C18:1-OH	Hydroxyoctadecenoylcarnitine
Acylcarnitines	Acylcarnitines	C18:2	Octadecadienylcarnitine	HMDB0006461	HMDB0006469	HMDB06461	HMDB06469															36816-10-1
Acylcarnitines	Acylcarnitines	C2	Acetylcarnitine	HMDB0000201	HMDB00201																	3040-38-8	4398-79-2	870-77-9
Acylcarnitines	Acylcarnitines	C3	Propionylcarnitine	HMDB0000824	HMDB00824																	113817-31-5	17298-37-2
Acylcarnitines	Acylcarnitines	C3:1	Propenoylcarnitine	HMDB0013124
Acylcarnitines	Acylcarnitines	C3-DC (C4-OH)	Hydroxybutyrylcarnitine	HMDB02095
Acylcarnitines	Acylcarnitines	C3-OH	Hydroxypropionylcarnitine
Acylcarnitines	Acylcarnitines	C4	Butyrylcarnitine	HMDB0000736	HMDB0002013	HMDB00736	HMDB02013															1492-26-8	25518-49-4	25576-40-3
Acylcarnitines	Acylcarnitines	C4:1	Butenylcarnitine	HMDB13126
Acylcarnitines	Acylcarnitines	C5	Valerylcarnitine	HMDB0000378	HMDB0000688	HMDB0013128	HMDB00378	HMDB0041993	HMDB00688													31023-24-2	31023-25-3	98299-38-8
Acylcarnitines	Acylcarnitines	C5:1	Tiglylcarnitine	HMDB0002366	HMDB02366																	64191-86-2
Acylcarnitines	Acylcarnitines	C5:1-DC	Glutaconylcarnitine	HMDB0013129	HMDB13129
Acylcarnitines	Acylcarnitines	C5-DC (C6-OH)	Glutarylcarnitine																			109006-11-3
Acylcarnitines	Acylcarnitines	C5-M-DC	Methylglutarylcarnitine	HMDB0000552	HMDB00552																	102673-95-0
Acylcarnitines	Acylcarnitines	C5-OH (C3-DC-M)	Hydroxyvalerylcarnitine
Acylcarnitines	Acylcarnitines	C6 (C4:1-DC)	Hexanoylcarnitine	HMDB0000705	HMDB0000756	HMDB00705	HMDB00756															14919-34-7	22671-29-0	6418-78-6	71160-24-2
Acylcarnitines	Acylcarnitines	C6:1	Hexenoylcarnitine
Acylcarnitines	Acylcarnitines	C7-DC	Pimelylcarnitine	HMDB0013328
Acylcarnitines	Acylcarnitines	C8	Octanoylcarnitine	HMDB0000791	HMDB00791																	25243-95-2	3671-77-0
Acylcarnitines	Acylcarnitines	C9	Nonaylcarnitine	HMDB0006320	HMDB0013288	HMDB06320
Aminoacids	Aminoacids	Ala	Alanine	HMDB0000161	HMDB0001310	HMDB00056																302-72-7	338-69-2	56-41-7
Aminoacids	Aminoacids	Arg	Arginine	HMDB0000517	HMDB0003416																	157-06-2	7200-25-1	74-79-3
Aminoacids	Aminoacids	Asn	Asparagine	HMDB0000168	HMDB00168	HMDB0033780																2058-58-4	3130-87-8	70-47-3
Aminoacids	Aminoacids	Asp	Aspartic acid	HMDB0000191	HMDB0006483	HMDB06483																1783-96-6	56-84-8	617-45-8
Aminoacids	Aminoacids	Cit	Citrulline	HMDB0000904	HMDB00904																	372-75-8	627-77-0
Aminoacids	Aminoacids	Gln	Glutamine	HMDB0000641	HMDB0003423	HMDB03423																56-85-9	585-21-7	5959-95-5
Aminoacids	Aminoacids	Glu	Glutamic acid	HMDB0000148	HMDB0003339	HMDB0028819	HMDB03339															56-86-0	617-65-2	6893-26-1
Aminoacids	Aminoacids	Gly	Glycine	HMDB0000123																		4896-77-9	56-40-6
Aminoacids	Aminoacids	His	Histidine	HMDB0000177																		351-50-8	4998-57-6	71-00-1
Aminoacids	Aminoacids	Ile	Isoleucine	HMDB0000172	HMDB0000557																	1509-34-8	1509-35-9	319-78-8	443-79-8	73-32-5
Aminoacids	Aminoacids	Leu	Leucine	HMDB0000687	HMDB0013773																	328-38-1	328-39-2	61-90-5
Aminoacids	Aminoacids	Lys	Lysine	HMDB0000182	HMDB0003405																	56-87-1	70-54-2	923-27-3
Aminoacids	Aminoacids	Met	Methionine	HMDB0000696																		348-67-4	59-51-8	63-68-3
Aminoacids	Aminoacids	Orn	Ornithine	HMDB0000214	HMDB0003374	HMDB00214																348-66-3	616-07-9	70-26-8
Aminoacids	Aminoacids	Phe	Phenylalanine	HMDB0000159																		150-30-1	63-91-2	673-06-3
Aminoacids	Aminoacids	Pro	Proline	HMDB0000162	HMDB0003411	HMDB03411																147-85-3	344-25-2	609-36-9
Aminoacids	Aminoacids	Ser	Serine	HMDB0000187	HMDB0003406																	302-84-1	312-84-5	56-45-1
Aminoacids	Aminoacids	Thr	Threonine	HMDB0000167	HMDB0004041	HMDB0013775																144-98-9	24830-94-2	28954-12-3	632-20-2	72-19-5	80-68-2
Aminoacids	Aminoacids	Trp	Tryptophan	HMDB0000929	HMDB0013609	HMDB00929																153-94-6	54-12-6	73-22-3
Aminoacids	Aminoacids	Tyr	Tyrosine	HMDB0000158	HMDB00158																	55520-40-6	556-02-5	60-18-4
Aminoacids	Aminoacids	Val	Valine	HMDB0000883																		516-06-3	640-68-6	72-18-4
Biogenic Amines	Biogenic Amines	Ac-Orn	N-Acetylornithine	HMDB03357																		09.08.6205	2185-16-2
Biogenic Amines	Biogenic Amines	ADMA	Asymmetric dimethylarginine																			30315-93-6	30344-00-4
Biogenic Amines	Biogenic Amines	alpha-AAA	Aminoadipic acid	HMDB0000510																		1118-90-7	542-32-5	7620-28-2
Biogenic Amines	Biogenic Amines	c4-OH-Pro	cis-4-Hydroxyproline
Biogenic Amines	Biogenic Amines	Carnosine	Carnosine	HMDB0000033																		305-84-0
Biogenic Amines	Biogenic Amines	Creatinine	Creatinine	HMDB0000562																		60-27-5
Biogenic Amines	Biogenic Amines	DOPA	DOPA	HMDB0000181	HMDB0000609																	5796-17-8	59-92-7	63-84-3
Biogenic Amines	Biogenic Amines	Dopamine	Dopamine	HMDB0000073																		51-61-6
Biogenic Amines	Biogenic Amines	Histamine	Histamine	HMDB0000870																		51-45-6
Biogenic Amines	Biogenic Amines	Kynurenine	Kynurenine	HMDB0000684																		13441-51-5	2922-83-0	343-65-7
Biogenic Amines	Biogenic Amines	Met-SO	Methionine sulfoxide	HMDB0002005																		23631-84-7	3226-65-1	3226-66-2	62697-73-8
Biogenic Amines	Biogenic Amines	Nitro-Tyr	Nitrotyrosine	HMDB0001904																		110012-34-5	3604-79-3	621-44-3
Biogenic Amines	Biogenic Amines	PEA	Phenylethylamine	HMDB0002017	HMDB0012275																	2627-86-3	3886-69-9	618-36-0	64-04-0
Biogenic Amines	Biogenic Amines	Putrescine	Putrescine	HMDB0001414																		110-60-1
Biogenic Amines	Biogenic Amines	SDMA	Symmetric dimethylarginine																			30344-00-4
Biogenic Amines	Biogenic Amines	Serotonin	Serotonin	HMDB0000259																		50-67-9
Biogenic Amines	Biogenic Amines	Spermidine	Spermidine	HMDB0001257																		124-20-9
Biogenic Amines	Biogenic Amines	Spermine	Spermine	HMDB0001256																		71-44-3
Biogenic Amines	Biogenic Amines	t4-OH-Pro	Hydroxyproline	HMDB0000725	HMDB0006055																	2584-71-6	51-35-4	618-27-9
Biogenic Amines	Biogenic Amines	Taurine	Taurine	HMDB0000251																		107-35-7
Biogenic Amines	Biogenic Amines	total DMA	Total dimethylarginine																			30315-93-6
Glycerophospholipids	lysoPC	lysoPC a C14:0	lysoPC a C14:0	HMDB0010379	HMDB10379																	13699-45-1	20559-16-4
Glycerophospholipids	lysoPC	lysoPC a C16:0	lysoPC a C16:0	HMDB0010382	HMDB0061702	HMDB10382	HMDB61702															14863-27-5	17364-16-8
Glycerophospholipids	lysoPC	lysoPC a C16:1	lysoPC a C16:1	HMDB0010383	HMDB10383
Glycerophospholipids	lysoPC	lysoPC a C17:0	lysoPC a C17:0	HMDB0012108	HMDB12108																	50930-23-9
Glycerophospholipids	lysoPC	lysoPC a C18:0	lysoPC a C18:0	HMDB0010384	HMDB0011128	HMDB10384	HMDB11128															17364-19-1	5655-17-4
Glycerophospholipids	lysoPC	lysoPC a C18:1	lysoPC a C18:1	HMDB0002815	HMDB0010385	HMDB0061701	HMDB02815	HMDB10385														3542-29-8
Glycerophospholipids	lysoPC	lysoPC a C18:2	lysoPC a C18:2	HMDB0010386	HMDB0061700	HMDB10386	HMDB61700
Glycerophospholipids	lysoPC	lysoPC a C20:3	lysoPC a C20:3	HMDB0010393	HMDB0010394	HMDB10393	HMDB10394
Glycerophospholipids	lysoPC	lysoPC a C20:4	lysoPC a C20:4	HMDB0010395	HMDB0010396	HMDB10395	HMDB10396
Glycerophospholipids	lysoPC	lysoPC a C24:0	lysoPC a C24:0	HMDB0010405	HMDB10405																	325171-59-3
Glycerophospholipids	lysoPC	lysoPC a C26:0	lysoPC a C26:0
Glycerophospholipids	lysoPC	lysoPC a C26:1	lysoPC a C26:1
Glycerophospholipids	lysoPC	lysoPC a C28:0	lysoPC a C28:0
Glycerophospholipids	lysoPC	lysoPC a C28:1	lysoPC a C28:1
Glycerophospholipids	PC aa	PC aa C24:0	PC aa C24:0																			18194-25-7	18656-40-1
Glycerophospholipids	PC aa	PC aa C26:0	PC aa C26:0
Glycerophospholipids	PC aa	PC aa C28:1	PC aa C28:1
Glycerophospholipids	PC aa	PC aa C30:0	PC aa C30:0	HMDB0007869	HMDB0007934	HMDB0007965	HMDB07869	HMDB07934	HMDB07965													3355-27-9	69525-80-0	7151-20-4
Glycerophospholipids	PC aa	PC aa C30:2	PC aa C30:2	HMDB0007999	HMDB07999
Glycerophospholipids	PC aa	PC aa C32:0	PC aa C32:0	HMDB0000564	HMDB0007871	HMDB0008031	HMDB00564	HMDB07871	HMDB08031													20664-02-2	2644-64-6	63-89-8	76343-22-1
Glycerophospholipids	PC aa	PC aa C32:1	PC aa C32:1	HMDB0007872	HMDB0007873	HMDB0007969	HMDB0008097	HMDB07872	HMDB07873	HMDB07969	HMDB08097											53595-24-7
Glycerophospholipids	PC aa	PC aa C32:2	PC aa C32:2	HMDB0007874	HMDB0008002	HMDB07874	HMDB08002
Glycerophospholipids	PC aa	PC aa C32:3	PC aa C32:3	HMDB0007876	HMDB07876
Glycerophospholipids	PC aa	PC aa C34:1	PC aa C34:1	HMDB0007971	HMDB0007972	HMDB0008003	HMDB0008035	HMDB0008100	HMDB07971	HMDB07972	HMDB08003	HMDB08035	HMDB08100									6753-55-5
Glycerophospholipids	PC aa	PC aa C34:2	PC aa C34:2	HMDB0007973	HMDB0008004	HMDB0008005	HMDB0008101	HMDB0008133	HMDB07973	HMDB08004	HMDB08005	HMDB08101	HMDB08133									130614-06-1	6931-84-6
Glycerophospholipids	PC aa	PC aa C34:3	PC aa C34:3	HMDB0007974	HMDB0007975	HMDB0008006	HMDB07974	HMDB07975	HMDB08006
Glycerophospholipids	PC aa	PC aa C34:4	PC aa C34:4	HMDB0007883	HMDB0007976	HMDB07883	HMDB07976															82188-63-4
Glycerophospholipids	PC aa	PC aa C36:0	PC aa C36:0	HMDB0007886	HMDB0008036	HMDB0008265	HMDB0008525	HMDB07886	HMDB07977	HMDB08036	HMDB08265	HMDB08525										816-93-3	816-94-4
Glycerophospholipids	PC aa	PC aa C36:1	PC aa C36:1	HMDB0007978	HMDB0008038	HMDB0008069	HMDB0008102	HMDB07978	HMDB08037	HMDB08038	HMDB08069	HMDB08102										6753-56-6	7319-55-3
Glycerophospholipids	PC aa	PC aa C36:2	PC aa C36:2	HMDB0007979	HMDB0008039	HMDB0008070	HMDB0008135	HMDB00593	HMDB07979	HMDB08039	HMDB08070	HMDB08135										10015-85-7	27098-24-4	4235-95-4	52088-89-8
Glycerophospholipids	PC aa	PC aa C36:3	PC aa C36:3	HMDB0007980	HMDB0007981	HMDB0008040	HMDB0008105	HMDB07980	HMDB07981	HMDB08040	HMDB08105
Glycerophospholipids	PC aa	PC aa C36:4	PC aa C36:4	HMDB0007982	HMDB0008042	HMDB0008106	HMDB0008107	HMDB0008138	HMDB0008170	HMDB0008203	HMDB0008234	HMDB0008429	HMDB07982	HMDB08042	HMDB08106	HMDB08107	HMDB08138	HMDB08170	HMDB08203	HMDB08429		35418-58-7	6931-56-2	998-06-1
Glycerophospholipids	PC aa	PC aa C36:5	PC aa C36:5	HMDB0007984	HMDB0008015	HMDB07984	HMDB08015
Glycerophospholipids	PC aa	PC aa C36:6	PC aa C36:6	HMDB0007892	HMDB0008206	HMDB07892	HMDB08206															40811-59-4
Glycerophospholipids	PC aa	PC aa C38:0	PC aa C38:0	HMDB0007893	HMDB0007985	HMDB0008043	HMDB0008267	HMDB0008528	HMDB0008755	HMDB07893	HMDB07985	HMDB08043	HMDB08267	HMDB08528	HMDB08755
Glycerophospholipids	PC aa	PC aa C38:1	PC aa C38:1	HMDB0007894	HMDB0007986	HMDB0008044	HMDB0008109	HMDB0008268	HMDB0008269	HMDB07894	HMDB07986	HMDB08044	HMDB08109	HMDB08268	HMDB08269
Glycerophospholipids	PC aa	PC aa C38:3	PC aa C38:3	HMDB0008020	HMDB0008046	HMDB0008047	HMDB08020	HMDB08046	HMDB08047
Glycerophospholipids	PC aa	PC aa C38:4	PC aa C38:4	HMDB0007988	HMDB0008048	HMDB0008112	HMDB0008113	HMDB07988	HMDB08048	HMDB08112												18892-74-5
Glycerophospholipids	PC aa	PC aa C38:5	PC aa C38:5	HMDB0007989	HMDB0007990	HMDB0008050	HMDB0008114	HMDB07989	HMDB07990	HMDB08050	HMDB08114
Glycerophospholipids	PC aa	PC aa C38:6	PC aa C38:6	HMDB0007991	HMDB0008083	HMDB0008116	HMDB0008147	HMDB0008434	HMDB0008499	HMDB0008725	HMDB07991	HMDB08083	HMDB08116	HMDB08147	HMDB08434	HMDB08499	HMDB08725					59403-54-2
Glycerophospholipids	PC aa	PC aa C40:1	PC aa C40:1	HMDB0007993	HMDB0008052	HMDB0008084	HMDB0008117	HMDB0008275	HMDB07993	HMDB08052	HMDB08084	HMDB08117	HMDB08275
Glycerophospholipids	PC aa	PC aa C40:2	PC aa C40:2	HMDB0008276	HMDB0008308	HMDB08276	HMDB08308
Glycerophospholipids	PC aa	PC aa C40:3	PC aa C40:3
Glycerophospholipids	PC aa	PC aa C40:4	PC aa C40:4	HMDB0008054	HMDB0008279	HMDB0008628	HMDB08054	HMDB08279	HMDB08628
Glycerophospholipids	PC aa	PC aa C40:5	PC aa C40:5	HMDB0008055	HMDB0008056	HMDB0008120	HMDB08055	HMDB08056	HMDB08120
Glycerophospholipids	PC aa	PC aa C40:6	PC aa C40:6	HMDB0008057	HMDB0008089	HMDB08057	HMDB08089	HMDB08122
Glycerophospholipids	PC aa	PC aa C42:0	PC aa C42:0	HMDB0008058	HMDB0008282	HMDB0008537	HMDB0008760	HMDB08058	HMDB08282	HMDB08537	HMDB08760
Glycerophospholipids	PC aa	PC aa C42:1	PC aa C42:1	HMDB0008059	HMDB0008124	HMDB0008283	HMDB0008538	HMDB0008762	HMDB08059	HMDB08124	HMDB08283	HMDB08538	HMDB08762
Glycerophospholipids	PC aa	PC aa C42:2	PC aa C42:2
Glycerophospholipids	PC aa	PC aa C42:4	PC aa C42:4	HMDB0008191	HMDB08191
Glycerophospholipids	PC aa	PC aa C42:5	PC aa C42:5	HMDB0008287	HMDB08287
Glycerophospholipids	PC aa	PC aa C42:6	PC aa C42:6	HMDB0008288	HMDB08288
Glycerophospholipids	PC ae	PC ae C30:0	PC ae C30:0	HMDB0013341	HMDB13341
Glycerophospholipids	PC ae	PC ae C30:1	PC ae C30:1	HMDB0013402	HMDB13402
Glycerophospholipids	PC ae	PC ae C30:2	PC ae C30:2	HMDB0013410	HMDB13410
Glycerophospholipids	PC ae	PC ae C32:1	PC ae C32:1
Glycerophospholipids	PC ae	PC ae C32:2	PC ae C32:2	HMDB0013411	HMDB13411
Glycerophospholipids	PC ae	PC ae C34:0	PC ae C34:0	HMDB0013405	HMDB13405
Glycerophospholipids	PC ae	PC ae C34:1	PC ae C34:1	HMDB0013426	HMDB13426
Glycerophospholipids	PC ae	PC ae C34:2	PC ae C34:2	HMDB0011151	HMDB11151	HMDB11210																88542-95-4
Glycerophospholipids	PC ae	PC ae C34:3	PC ae C34:3	HMDB11211
Glycerophospholipids	PC ae	PC ae C36:0	PC ae C36:0	HMDB0013406	HMDB0013417	HMDB13406	HMDB13417
Glycerophospholipids	PC ae	PC ae C36:1	PC ae C36:1
Glycerophospholipids	PC ae	PC ae C36:2	PC ae C36:2	HMDB11243
Glycerophospholipids	PC ae	PC ae C36:3	PC ae C36:3
Glycerophospholipids	PC ae	PC ae C36:4	PC ae C36:4																			86288-11-1
Glycerophospholipids	PC ae	PC ae C36:5	PC ae C36:5	HMDB11220
Glycerophospholipids	PC ae	PC ae C38:0	PC ae C38:0	HMDB0013408	HMDB0013419	HMDB13408	HMDB13419
Glycerophospholipids	PC ae	PC ae C38:1	PC ae C38:1
Glycerophospholipids	PC ae	PC ae C38:2	PC ae C38:2
Glycerophospholipids	PC ae	PC ae C38:3	PC ae C38:3
Glycerophospholipids	PC ae	PC ae C38:4	PC ae C38:4	HMDB0013420	HMDB13420																	86271-71-8
Glycerophospholipids	PC ae	PC ae C38:5	PC ae C38:5	HMDB11253	HMDB13432
Glycerophospholipids	PC ae	PC ae C38:6	PC ae C38:6	HMDB0013409	HMDB13409
Glycerophospholipids	PC ae	PC ae C40:1	PC ae C40:1
Glycerophospholipids	PC ae	PC ae C40:2	PC ae C40:2
Glycerophospholipids	PC ae	PC ae C40:3	PC ae C40:3
Glycerophospholipids	PC ae	PC ae C40:4	PC ae C40:4
Glycerophospholipids	PC ae	PC ae C40:5	PC ae C40:5
Glycerophospholipids	PC ae	PC ae C40:6	PC ae C40:6	HMDB0013422	HMDB13422
Glycerophospholipids	PC ae	PC ae C42:0	PC ae C42:0	HMDB13443
Glycerophospholipids	PC ae	PC ae C42:1	PC ae C42:1
Glycerophospholipids	PC ae	PC ae C42:2	PC ae C42:2
Glycerophospholipids	PC ae	PC ae C42:3	PC ae C42:3
Glycerophospholipids	PC ae	PC ae C42:4	PC ae C42:4
Glycerophospholipids	PC ae	PC ae C42:5	PC ae C42:5
Glycerophospholipids	PC ae	PC ae C44:3	PC ae C44:3
Glycerophospholipids	PC ae	PC ae C44:4	PC ae C44:4
Glycerophospholipids	PC ae	PC ae C44:5	PC ae C44:5
Glycerophospholipids	PC ae	PC ae C44:6	PC ae C44:6
Sphingolipids	SM	SM (OH) C14:1	SM (OH) C14:1	HMDB0013462	HMDB13462
Sphingolipids	SM	SM (OH) C16:1	SM (OH) C16:1	HMDB0013463	HMDB13463
Sphingolipids	SM	SM (OH) C22:1	SM (OH) C22:1	HMDB0013466	HMDB13466
Sphingolipids	SM	SM (OH) C22:2	SM (OH) C22:2	HMDB0013467	HMDB13467
Sphingolipids	SM	SM (OH) C24:1	SM (OH) C24:1	HMDB0013469	HMDB13469
Sphingolipids	SM	SM C16:0	SM C16:0	HMDB0061712																		6254-89-3
Sphingolipids	SM	SM C16:1	SM C16:1
Sphingolipids	SM	SM C18:0	SM C18:0	HMDB0001348																		58909-84-5
Sphingolipids	SM	SM C18:1	SM C18:1	HMDB0012100	HMDB0012101	HMDB12100	HMDB12101															108392-10-5
Sphingolipids	SM	SM C20:2	SM C20:2
Sphingolipids	SM	SM C22:3	SM C22:3
Sphingolipids	SM	SM C24:0	SM C24:0	HMDB0011697
Sphingolipids	SM	SM C24:1	SM C24:1	HMDB0012107	HMDB12107
Sphingolipids	SM	SM C26:0	SM C26:0	HMDB0011698
Sphingolipids	SM	SM C26:1	SM C26:1	HMDB0013461	HMDB13461
Sugars	Sugars	H1	sum of hexoses	HMDB0000122	HMDB0000143	HMDB0000169	HMDB0000211	HMDB0000660	HMDB0006088	HMDB00122	HMDB00143	HMDB00169	HMDB00516	HMDB00660	HMDB03345	HMDB03418	HMDB03449	HMDB11732	HMDB12326	HMDB59991	HMDB59992	10030-80-5	15572-79-9	16354-64-6	19163-87-2	1949-88-8	1990-29-0	2152-76-3	23567-25-1	25191-16-6	2595-97-3	2595-98-4	26566-61-0	3458-28-4	3615-56-3	4205-23-6	488-59-5	492-61-5	492-62-6	50-99-7	530-26-7	53188-23-1	551-68-8	57-48-7	59-23-4	5934-56-5	5978-95-0	6027-89-0	6347-01-09
[truncated: 9 more columns]
