# Supplementary material for: Plasma Metabolomic Profiling in 1391 Subjects with Overweight and Obesity from the SPHERE Study
Source: Metabolites. 2021 Mar 24;11(4):194. doi: 10.3390/metabo11040194 (PMC8064361; doi:10.3390/metabo11040194)
Supplement: Supplementary file 1 [file metabolites-11-00194-s001.zip › Table_S08-S12.xlsx]

## Sheet: TableS8-bmi
Group	Category	metabolite	Parameter	beta	SE	Pvalue	FDR_Pvalue	negative_log10fdr	variation_perc	Nlowerbound
Aminoacids	Aminoacids	Tyr	bmi	0.260916	0.0252699	5.42303e-25	1.00868e-22	21.9962	29.8119	0
Glycerophospholipids	lysoPC	lysoPC a C18:2	bmi	-0.265615	0.0259501	1.37309e-24	1.27698e-22	21.8938	-23.3266	0
Glycerophospholipids	PC ae	PC ae C36:2	bmi	-0.229872	0.0257943	5.02395e-19	3.11485e-17	16.5066	-20.5365	0
Glycerophospholipids	PC ae	PC ae C34:3	bmi	-0.225306	0.0258551	2.92836e-18	1.36169e-16	15.8659	-20.1728	0
Aminoacids	Aminoacids	Val	bmi	0.208938	0.0255656	3.01749e-16	1.12251e-14	13.9498	23.2368	0
Glycerophospholipids	PC ae	PC ae C34:2	bmi	-0.200663	0.0257789	7.027e-15	2.17837e-13	12.6619	-18.1812	0
Aminoacids	Aminoacids	Ile	bmi	0.182094	0.0244607	9.7428e-14	2.5888e-12	11.5869	19.9727	0
Glycerophospholipids	PC aa	PC aa C38:3	bmi	0.1918	0.0260303	1.72737e-13	4.01614e-12	11.3962	21.1429	0
Aminoacids	Aminoacids	Phe	bmi	0.185709	0.0258346	6.55587e-13	1.35488e-11	10.8681	20.4072	0
Glycerophospholipids	PC ae	PC ae C40:6	bmi	-0.175703	0.0261662	1.88178e-11	3.50012e-10	9.45592	-16.1133	0
Aminoacids	Aminoacids	Ala	bmi	0.173352	0.0260885	3.037e-11	5.13529e-10	9.28943	18.9285	0
Aminoacids	Aminoacids	Asn	bmi	-0.176094	0.0265638	3.3776e-11	5.23528e-10	9.28106	-16.1461	0
Glycerophospholipids	PC ae	PC ae C40:1	bmi	-0.17417	0.0263382	3.77077e-11	5.3951e-10	9.268	-15.9846	0
Glycerophospholipids	lysoPC	lysoPC a C18:1	bmi	-0.173509	0.0263629	4.6555e-11	6.18517e-10	9.20865	-15.929	0
Sugars	Sugars	H1	bmi	0.163842	0.0253662	1.05341e-10	1.30622e-09	8.88398	17.8029	0
Glycerophospholipids	PC ae	PC ae C38:0	bmi	-0.16505	0.02571	1.36556e-10	1.58746e-09	8.7993	-15.2149	0
Aminoacids	Aminoacids	Pro	bmi	0.166531	0.0259904	1.48034e-10	1.61967e-09	8.79057	18.12	0
Aminoacids	Aminoacids	Glu	bmi	0.157447	0.0258599	1.14008e-09	1.17808e-08	7.92882	17.0518	0
Biogenic Amines	Biogenic Amines	Kynurenine	bmi	0.149581	0.0255435	4.74325e-09	4.64339e-08	7.33316	16.1348	0
Glycerophospholipids	lysoPC	lysoPC a C17:0	bmi	-0.153771	0.0266441	7.86571e-09	7.31511e-08	7.13578	-14.2532	0
Aminoacids	Aminoacids	Gly	bmi	-0.146731	0.0262354	2.23348e-08	1.97823e-07	6.70372	-13.6474	0
Aminoacids	Aminoacids	Leu	bmi	0.139409	0.0249806	2.39537e-08	2.02518e-07	6.69354	14.9595	0
Glycerophospholipids	PC aa	PC aa C38:6	bmi	-0.138231	0.0263853	1.61503e-07	1.30607e-06	5.88403	-12.9103	0
Glycerophospholipids	PC aa	PC aa C40:4	bmi	0.133591	0.0268122	6.27775e-07	4.7123e-06	5.32677	14.2925	0
Glycerophospholipids	PC ae	PC ae C36:3	bmi	-0.131342	0.0263699	6.33374e-07	4.7123e-06	5.32677	-12.3082	0
Acylcarnitines	Acylcarnitines	C0	bmi	0.11855	0.0249899	2.09608e-06	1.4995e-05	4.82405	12.5864	0
Glycerophospholipids	PC aa	PC aa C38:0	bmi	-0.124316	0.0263058	2.29219e-06	1.52267e-05	4.8174	-11.6899	0
Glycerophospholipids	PC ae	PC ae C42:3	bmi	-0.126574	0.0267685	2.26235e-06	1.52267e-05	4.8174	-11.8891	0
Aminoacids	Aminoacids	His	bmi	-0.126054	0.0267918	2.53909e-06	1.60593e-05	4.79427	-11.8433	0
Glycerophospholipids	PC aa	PC aa C36:0	bmi	-0.124852	0.0265591	2.59021e-06	1.60593e-05	4.79427	-11.7372	8
Glycerophospholipids	PC aa	PC aa C42:5	bmi	-0.122878	0.02692	5.00551e-06	3.0033e-05	4.5224	-11.5628	2
Acylcarnitines	Acylcarnitines	C3	bmi	0.114738	0.0257236	8.17951e-06	4.61027e-05	4.33627	12.158	7
Glycerophospholipids	PC aa	PC aa C32:1	bmi	0.116605	0.0261346	8.13104e-06	4.61027e-05	4.33627	12.3676	0
Glycerophospholipids	PC ae	PC ae C36:1	bmi	-0.111716	0.0258425	1.5396e-05	8.42253e-05	4.07456	-10.5702	0
Glycerophospholipids	PC aa	PC aa C36:6	bmi	-0.111533	0.0259922	1.77849e-05	9.4514e-05	4.0245	-10.5538	0
Glycerophospholipids	PC ae	PC ae C30:0	bmi	-0.1125	0.026855	2.79978e-05	0.000144655	3.83967	-10.6403	3
Sphingolipids	SM	SM C24:1	bmi	-0.111189	0.0266446	3.00571e-05	0.000151098	3.82074	-10.523	0
Glycerophospholipids	PC ae	PC ae C40:5	bmi	-0.110572	0.0267026	3.4602e-05	0.000169368	3.77117	-10.4678	0
Glycerophospholipids	PC aa	PC aa C34:2	bmi	-0.111116	0.0270556	4.00885e-05	0.000191191	3.71853	-10.5165	0
Glycerophospholipids	PC ae	PC ae C42:2	bmi	-0.106494	0.0261538	4.66449e-05	0.000216899	3.66374	-10.1019	0
Glycerophospholipids	PC ae	PC ae C44:6	bmi	-0.108381	0.0267561	5.10604e-05	0.00023164	3.63519	-10.2715	0
Aminoacids	Aminoacids	Ser	bmi	-0.105283	0.0269026	9.0973e-05	0.00040288	3.39482	-9.99301	0
Glycerophospholipids	PC aa	PC aa C42:1	bmi	-0.104822	0.0271127	0.000110573	0.000478293	3.32031	-9.95148	6
Glycerophospholipids	PC ae	PC ae C34:1	bmi	-0.0999182	0.0259721	0.000119506	0.000505185	3.29655	-9.50885	0
Sphingolipids	SM	SM C16:0	bmi	-0.101528	0.0264316	0.000122459	0.000506165	3.29571	-9.65438	0
Biogenic Amines	Biogenic Amines	alpha-AAA	bmi	0.169817	0.045228	0.000173562	0.000701792	3.15379	18.5088	597
Glycerophospholipids	PC aa	PC aa C42:6	bmi	-0.11123	0.0297299	0.000183029	0.000724327	3.14007	-10.5267	157
Glycerophospholipids	PC ae	PC ae C38:6	bmi	-0.0983803	0.0264464	0.000199234	0.000772034	3.11236	-9.36958	0
Glycerophospholipids	PC ae	PC ae C32:1	bmi	-0.0945291	0.0267129	0.000402084	0.00152628	2.81637	-9.01987	0
Sphingolipids	SM	SM C26:1	bmi	-0.093393	0.0266712	0.000462388	0.00172008	2.76445	-8.91646	0
Sphingolipids	SM	SM (OH) C22:2	bmi	-0.0869788	0.0249544	0.000491208	0.00179146	2.74679	-8.33035	0
Glycerophospholipids	PC aa	PC aa C40:3	bmi	-0.0918909	0.0265922	0.000549163	0.00196431	2.70679	-8.77953	0
Aminoacids	Aminoacids	Orn	bmi	0.0883793	0.0258246	0.000620954	0.0021792	2.6617	9.24024	0
Glycerophospholipids	PC ae	PC ae C42:1	bmi	-0.0928151	0.0273487	0.00068937	0.0023745	2.62443	-8.8638	26
Acylcarnitines	Acylcarnitines	C2	bmi	0.0874803	0.025965	0.000753978	0.00254982	2.59349	9.14208	0
Glycerophospholipids	PC aa	PC aa C42:2	bmi	-0.100432	0.0302485	0.000899393	0.00298727	2.52473	-9.55536	149
Glycerophospholipids	PC aa	PC aa C42:0	bmi	-0.0879002	0.0267011	0.000994742	0.00315373	2.50118	-8.41477	2
Glycerophospholipids	PC ae	PC ae C38:5	bmi	-0.0883819	0.0267896	0.000969935	0.00315373	2.50118	-8.45888	0
Glycerophospholipids	PC ae	PC ae C42:4	bmi	-0.0881267	0.0267828	0.00100037	0.00315373	2.50118	-8.43551	0
Sphingolipids	SM	SM C18:1	bmi	0.0793574	0.0256846	0.00200367	0.00621138	2.20681	8.25912	0
Glycerophospholipids	PC ae	PC ae C34:0	bmi	-0.0808928	0.0263426	0.00213491	0.00644267	2.19093	-7.77074	0
Glycerophospholipids	PC ae	PC ae C36:5	bmi	-0.082663	0.0269346	0.00214756	0.00644267	2.19093	-7.93387	0
Glycerophospholipids	PC ae	PC ae C44:5	bmi	-0.0814	0.027017	0.00258752	0.00763936	2.11694	-7.81751	1
Biogenic Amines	Biogenic Amines	t4-OH-Pro	bmi	0.0770927	0.0268209	0.00404865	0.0117664	1.92936	8.01422	0
Glycerophospholipids	PC aa	PC aa C40:2	bmi	-0.0754972	0.0270144	0.00519474	0.014865	1.82784	-7.27177	2
Glycerophospholipids	PC aa	PC aa C38:4	bmi	0.0735549	0.0264144	0.00535853	0.0151013	1.82099	7.63277	0
Glycerophospholipids	PC ae	PC ae C42:5	bmi	-0.0743339	0.0267595	0.00547202	0.015191	1.81841	-7.16383	4
Glycerophospholipids	PC ae	PC ae C36:0	bmi	-0.0731113	0.0267394	0.00625293	0.0171036	1.76691	-7.05026	1
Biogenic Amines	Biogenic Amines	Serotonin	bmi	-0.0774098	0.0284441	0.00649933	0.0175199	1.75647	-7.44895	66
Glycerophospholipids	PC ae	PC ae C32:2	bmi	-0.06958	0.0260086	0.00746701	0.0192898	1.71467	-6.72145	0
Sphingolipids	SM	SM C16:1	bmi	0.0673838	0.0251695	0.00742393	0.0192898	1.71467	6.9706	0
Glycerophospholipids	PC ae	PC ae C38:4	bmi	-0.0714765	0.026915	0.00791582	0.0198965	1.70122	-6.89818	0
Sphingolipids	SM	SM (OH) C16:1	bmi	-0.0689416	0.0261504	0.00838032	0.0207832	1.68229	-6.66188	0
Glycerophospholipids	lysoPC	lysoPC a C16:1	bmi	0.0700805	0.0266555	0.00856051	0.0209507	1.6788	7.25946	0
Biogenic Amines	Biogenic Amines	Creatinine	bmi	-0.0632508	0.0244005	0.00953673	0.0230368	1.63758	-6.1292	0
Aminoacids	Aminoacids	Lys	bmi	0.0686518	0.0269127	0.0107442	0.0256208	1.59141	7.10632	0
Glycerophospholipids	PC aa	PC aa C40:5	bmi	0.0663745	0.0263221	0.0116813	0.0275029	1.56062	6.86268	0
Biogenic Amines	Biogenic Amines	Ac-Orn	bmi	-0.0968629	0.0388862	0.0127408	0.0296225	1.52838	-9.23196	441
Aminoacids	Aminoacids	Cit	bmi	-0.0636795	0.0256435	0.0130185	0.0298943	1.52441	-6.16943	1
Acylcarnitines	Acylcarnitines	C12	bmi	-0.280489	0.114145	0.0139982	0.0317521	1.49823	-24.4586	1069
Acylcarnitines	Acylcarnitines	C5	bmi	0.0632788	0.0264049	0.0165532	0.0370952	1.43068	6.53239	977
Sphingolipids	SM	SM (OH) C14:1	bmi	-0.0612008	0.0260056	0.0186041	0.0407102	1.3903	-5.93657	0
Glycerophospholipids	PC ae	PC ae C38:2	bmi	-0.0624155	0.026777	0.0197567	0.0427191	1.36938	-6.05076	0
Glycerophospholipids	lysoPC	lysoPC a C20:4	bmi	-0.0594003	0.0270556	0.0281286	0.0594536	1.22582	-5.76705	0
Aminoacids	Aminoacids	Gln	bmi	-0.0582554	0.0268657	0.0301288	0.0629658	1.2009	-5.65911	0
Glycerophospholipids	PC aa	PC aa C38:5	bmi	-0.0558206	0.0258371	0.0307352	0.0635193	1.19709	-5.42912	0
Acylcarnitines	Acylcarnitines	C18:1	bmi	0.0551963	0.0261351	0.0346899	0.0701339	1.15407	5.67481	12
Glycerophospholipids	PC ae	PC ae C36:4	bmi	-0.0559343	0.0268822	0.0374592	0.0749184	1.12541	-5.43988	0
Glycerophospholipids	PC aa	PC aa C28:1	bmi	-0.0557382	0.0270508	0.0393505	0.0778638	1.10866	-5.42133	29
Glycerophospholipids	PC aa	PC aa C36:2	bmi	-0.0549841	0.0269757	0.0415216	0.0812949	1.08994	-5.34998	0
Sphingolipids	SM	SM C22:3	bmi	0.0716093	0.0355787	0.0441464	0.0855336	1.06786	7.42355	339
Glycerophospholipids	PC ae	PC ae C44:3	bmi	-0.0925966	0.0479696	0.0535676	0.101669	0.992811	-8.84388	625
Glycerophospholipids	PC aa	PC aa C40:1	bmi	-0.248135	0.129469	0.0552931	0.103884	0.983451	-21.9745	1102
Sphingolipids	SM	SM (OH) C22:1	bmi	-0.0509942	0.0267278	0.0564024	0.104909	0.979189	-4.97159	0
Glycerophospholipids	PC ae	PC ae C30:1	bmi	-0.0614286	0.0323674	0.0577151	0.105245	0.977798	-5.95799	222
Glycerophospholipids	PC ae	PC ae C40:4	bmi	-0.0510581	0.0268623	0.0573367	0.105245	0.977798	-4.97765	0
Glycerophospholipids	PC aa	PC aa C32:2	bmi	-0.0478143	0.0266177	0.072441	0.130816	0.88334	-4.66892	0
Glycerophospholipids	lysoPC	lysoPC a C20:3	bmi	0.0470564	0.027061	0.0820518	0.145349	0.837588	4.81811	0
Glycerophospholipids	PC aa	PC aa C38:1	bmi	-0.0458166	0.027227	0.092421	0.162173	0.790022	-4.47828	150
Glycerophospholipids	PC ae	PC ae C44:4	bmi	-0.0445562	0.0272626	0.102188	0.17599	0.754512	-4.35782	2
Glycerophospholipids	PC aa	PC aa C36:5	bmi	-0.0403886	0.0257121	0.116228	0.198335	0.702601	-3.95838	0
Aminoacids	Aminoacids	Thr	bmi	-0.0414235	0.0266696	0.120373	0.20354	0.691351	-4.05772	0
Biogenic Amines	Biogenic Amines	Putrescine	bmi	-0.0628964	0.0414629	0.129284	0.216638	0.664266	-6.09592	486
Sphingolipids	SM	SM C24:0	bmi	-0.0398704	0.0271886	0.14253	0.234606	0.629661	-3.9086	0
Acylcarnitines	Acylcarnitines	C12:1	bmi	0.0695743	0.0481851	0.148768	0.242727	0.614882	7.20518	638
Glycerophospholipids	lysoPC	lysoPC a C16:0	bmi	-0.0385937	0.0271417	0.155045	0.250769	0.600726	-3.78585	0
Glycerophospholipids	PC aa	PC aa C42:4	bmi	-0.0383426	0.0272198	0.158944	0.25268	0.597428	-3.76168	9
Glycerophospholipids	PC ae	PC ae C40:2	bmi	-0.0359668	0.0259386	0.16556	0.260967	0.583414	-3.53277	0
Glycerophospholipids	PC aa	PC aa C34:1	bmi	-0.0361834	0.026313	0.169096	0.264301	0.577901	-3.55366	0
Glycerophospholipids	PC aa	PC aa C36:1	bmi	0.0342378	0.0261952	0.191205	0.293918	0.531774	3.48307	0
Glycerophospholipids	PC aa	PC aa C30:2	bmi	0.0923903	0.0710119	0.19324	0.294612	0.53075	9.67928	863
Glycerophospholipids	PC aa	PC aa C32:0	bmi	-0.0345269	0.0267156	0.196223	0.296727	0.527643	-3.39377	0
Glycerophospholipids	PC aa	PC aa C26:0	bmi	-0.0546627	0.0425109	0.198495	0.297743	0.526159	-5.31955	509
Biogenic Amines	Biogenic Amines	total DMA	bmi	-0.0342926	0.0271815	0.207087	0.308145	0.511245	-3.37113	101
Glycerophospholipids	PC aa	PC aa C36:3	bmi	0.0337407	0.026904	0.2098	0.309705	0.509052	3.43164	0
Aminoacids	Aminoacids	Met	bmi	0.0323221	0.0264803	0.222233	0.325476	0.487482	3.28501	0
Sphingolipids	SM	SM C18:0	bmi	0.0318385	0.0265413	0.230302	0.332063	0.47878	3.23508	0
Biogenic Amines	Biogenic Amines	SDMA	bmi	-0.059164	0.0509903	0.245927	0.351605	0.453945	-5.74478	650
Biogenic Amines	Biogenic Amines	Taurine	bmi	-0.0314673	0.0272524	0.248229	0.351605	0.453945	-3.09773	0
Glycerophospholipids	lysoPC	lysoPC a C28:1	bmi	-0.034959	0.0315443	0.267754	0.371658	0.429857	-3.4355	198
Glycerophospholipids	PC aa	PC aa C34:3	bmi	-0.0280169	0.0260068	0.28135	0.387638	0.411573	-2.76281	0
Aminoacids	Aminoacids	Arg	bmi	-0.0271189	0.0271965	0.318694	0.431446	0.365074	-2.67545	0
Acylcarnitines	Acylcarnitines	C16	bmi	0.0267009	0.0268555	0.320105	0.431446	0.365074	2.70605	590
Glycerophospholipids	PC aa	PC aa C30:0	bmi	-0.0245151	0.0265487	0.355799	0.470743	0.327216	-2.4217	0
Aminoacids	Aminoacids	Trp	bmi	0.024011	0.02606	0.356854	0.470743	0.327216	2.43016	0
Acylcarnitines	Acylcarnitines	C8	bmi	0.0242997	0.0271123	0.370113	0.484796	0.314441	2.45974	900
Biogenic Amines	Biogenic Amines	Spermidine	bmi	0.0355477	0.0402197	0.376783	0.490081	0.309732	3.61871	467
Glycerophospholipids	lysoPC	lysoPC a C26:0	bmi	0.0243426	0.0290129	0.401455	0.5081	0.294051	2.46413	85
Glycerophospholipids	PC ae	PC ae C38:3	bmi	0.0223733	0.0266719	0.401563	0.5081	0.294051	2.26254	0
Aminoacids	Aminoacids	Asp	bmi	0.0215191	0.0277915	0.43875	0.551402	0.258532	2.17523	42
Sphingolipids	SM	SM C26:0	bmi	-0.0206399	0.0271187	0.446602	0.553787	0.256657	-2.04283	107
Acylcarnitines	Acylcarnitines	C4	bmi	0.0198503	0.0269076	0.460684	0.565429	0.247622	2.00486	480
Acylcarnitines	Acylcarnitines	C18:2	bmi	0.0362583	0.0499656	0.468044	0.568994	0.244892	3.69237	645
Sphingolipids	SM	SM (OH) C24:1	bmi	-0.0172228	0.0268442	0.521143	0.626817	0.202859	-1.70754	1
Glycerophospholipids	lysoPC	lysoPC a C28:0	bmi	-0.0169584	0.0272548	0.533799	0.636452	0.196234	-1.68154	151
Biogenic Amines	Biogenic Amines	DOPA	bmi	0.0427884	0.0735044	0.560486	0.652557	0.185382	4.3717	881
Glycerophospholipids	PC aa	PC aa C36:4	bmi	-0.0156204	0.0268921	0.561339	0.652557	0.185382	-1.5499	0
Sphingolipids	SM	SM C20:2	bmi	0.0124368	0.0261048	0.633777	0.714439	0.146035	1.25145	0
Glycerophospholipids	lysoPC	lysoPC a C18:0	bmi	-0.012196	0.0270966	0.652645	0.731277	0.135918	-1.21219	0
Acylcarnitines	Acylcarnitines	C6 (C4:1-DC)	bmi	0.0447453	0.124059	0.718341	0.795306	0.0994655	4.57615	1107
Glycerophospholipids	PC aa	PC aa C24:0	bmi	-0.0107742	0.0318035	0.734781	0.805241	0.0940743	-1.07163	216
Glycerophospholipids	lysoPC	lysoPC a C24:0	bmi	-0.00832197	0.0271568	0.759268	0.825871	0.0830878	-0.828744	327
Biogenic Amines	Biogenic Amines	Met-SO	bmi	0.0210293	0.0707612	0.766324	0.828699	0.081603	2.1252	867
Biogenic Amines	Biogenic Amines	ADMA	bmi	0.00750481	0.0271515	0.782237	0.841017	0.075195	0.753304	541
Glycerophospholipids	PC ae	PC ae C30:2	bmi	0.00679729	0.0264208	0.79697	0.850873	0.070135	0.682044	5
Glycerophospholipids	PC aa	PC aa C34:4	bmi	-0.00591278	0.0265939	0.824052	0.861088	0.0649524	-0.589534	0
Glycerophospholipids	lysoPC	lysoPC a C26:1	bmi	-0.0098826	0.0465048	0.831711	0.864236	0.0633674	-0.983392	587
Glycerophospholipids	PC ae	PC ae C40:3	bmi	0.00548709	0.0268153	0.837865	0.865793	0.0625857	0.550217	0
Glycerophospholipids	PC ae	PC ae C38:1	bmi	-0.00623148	0.0324746	0.84783	0.871251	0.0598569	-0.62121	227
Acylcarnitines	Acylcarnitines	C14:1	bmi	0.00444231	0.0268278	0.868483	0.878149	0.0564318	0.44522	316
Glycerophospholipids	PC aa	PC aa C32:3	bmi	-0.00363922	0.0258808	0.888174	0.892975	0.0491606	-0.363261	0
Glycerophospholipids	PC aa	PC aa C40:6	bmi	-0.00179604	0.0261172	0.945174	0.945174	0.0244883	-0.179443	0

## Sheet: TableS9-age
Group	Category	metabolite	Parameter	beta	SE	Pvalue	FDR_Pvalue	negative_log10fdr	variation_perc	Nlowerbound
Aminoacids	Aminoacids	Cit	age	0.347776	0.0258604	3.15272e-41	5.86405e-39	38.2318	41.5916	1
Acylcarnitines	Acylcarnitines	C0	age	0.312032	0.0252012	3.28703e-35	3.05694e-33	32.5147	36.6198	0
Glycerophospholipids	PC aa	PC aa C36:5	age	0.30999	0.0259295	6.107e-33	3.78634e-31	30.4218	36.3411	0
Glycerophospholipids	PC aa	PC aa C38:5	age	0.290153	0.0260555	8.38623e-29	3.8996e-27	26.409	33.6632	0
Aminoacids	Aminoacids	Orn	age	0.28399	0.026043	1.09471e-27	4.07232e-26	25.3902	32.842	0
Acylcarnitines	Acylcarnitines	C18:1	age	0.280721	0.0263628	1.77455e-26	5.5011e-25	24.2596	32.4084	12
Sugars	Sugars	H1	age	0.269054	0.0255807	7.1495e-26	1.89972e-24	23.7213	30.8726	0
Glycerophospholipids	PC aa	PC aa C40:6	age	0.275212	0.0263381	1.47745e-25	3.43508e-24	23.4641	31.681	0
Acylcarnitines	Acylcarnitines	C2	age	0.270542	0.0261846	5.04402e-25	1.04243e-23	22.982	31.0675	0
Glycerophospholipids	PC ae	PC ae C36:1	age	0.266683	0.0260611	1.41051e-24	2.62354e-23	22.5811	30.5627	0
Glycerophospholipids	PC aa	PC aa C36:1	age	0.250029	0.0264168	2.94156e-21	4.97391e-20	19.3033	28.4063	0
Glycerophospholipids	PC ae	PC ae C40:2	age	0.247014	0.0261579	3.61637e-21	5.60538e-20	19.2514	28.0197	0
Glycerophospholipids	PC aa	PC aa C34:1	age	0.239271	0.0265355	1.93267e-19	2.76521e-18	17.5583	27.0323	0
Glycerophospholipids	PC ae	PC ae C42:2	age	0.232691	0.0263749	1.12008e-18	1.48811e-17	16.8274	26.1991	0
Glycerophospholipids	PC ae	PC ae C38:0	age	0.227136	0.0259275	1.9448e-18	2.41155e-17	16.6177	25.5001	0
Glycerophospholipids	PC aa	PC aa C40:5	age	0.232299	0.0265447	2.11037e-18	2.45331e-17	16.6102	26.1496	0
Biogenic Amines	Biogenic Amines	Kynurenine	age	0.224349	0.0257595	3.0551e-18	3.34264e-17	16.4759	25.1508	0
Acylcarnitines	Acylcarnitines	C3	age	0.222658	0.025942	9.25076e-18	9.55912e-17	16.0196	24.9393	7
Sphingolipids	SM	SM (OH) C22:2	age	0.215204	0.0251655	1.21427e-17	1.18871e-16	15.9249	24.0115	0
Sphingolipids	SM	SM (OH) C16:1	age	0.220679	0.0263716	5.85598e-17	5.44606e-16	15.2639	24.6924	0
Glycerophospholipids	PC aa	PC aa C36:6	age	0.207848	0.026212	2.20042e-15	1.94895e-14	13.7102	23.1026	0
Glycerophospholipids	PC aa	PC aa C38:4	age	0.210832	0.0266378	2.47728e-15	2.09443e-14	13.6789	23.4705	0
Sphingolipids	SM	SM C16:1	age	0.200547	0.0253823	2.76587e-15	2.23675e-14	13.6504	22.2071	0
Glycerophospholipids	PC aa	PC aa C38:6	age	0.206433	0.0266085	8.61539e-15	6.57293e-14	13.1822	22.9286	0
Glycerophospholipids	PC ae	PC ae C34:0	age	0.206015	0.0265654	8.83458e-15	6.57293e-14	13.1822	22.8771	0
Sphingolipids	SM	SM (OH) C14:1	age	0.199008	0.0262255	3.24052e-14	2.31822e-13	12.6348	22.0192	0
Sphingolipids	SM	SM C26:1	age	0.201838	0.0268967	6.18073e-14	4.25783e-13	12.3708	22.365	0
Glycerophospholipids	lysoPC	lysoPC a C18:1	age	0.192826	0.0265858	4.07763e-13	2.70871e-12	11.5672	21.2671	0
Biogenic Amines	Biogenic Amines	Ac-Orn	age	0.278419	0.0390491	1.00404e-12	6.28201e-12	11.2019	32.1039	441
Glycerophospholipids	PC aa	PC aa C32:1	age	0.187881	0.0263556	1.01323e-12	6.28201e-12	11.2019	20.669	0
Sphingolipids	SM	SM C18:1	age	0.183346	0.0259018	1.45706e-12	8.74235e-12	11.0584	20.1231	0
Glycerophospholipids	PC aa	PC aa C32:0	age	0.190571	0.0269415	1.51062e-12	8.78046e-12	11.0565	20.9941	0
Glycerophospholipids	PC aa	PC aa C40:3	age	0.189088	0.0268171	1.77596e-12	1.00099e-11	10.9996	20.8148	0
Sphingolipids	SM	SM C18:0	age	0.188443	0.0267658	1.91642e-12	1.04839e-11	10.9795	20.7368	0
Glycerophospholipids	PC aa	PC aa C38:3	age	0.184365	0.0262504	2.16671e-12	1.15145e-11	10.9388	20.2454	0
Sphingolipids	SM	SM (OH) C24:1	age	0.186829	0.0270712	5.1499e-12	2.66078e-11	10.575	20.5421	1
Glycerophospholipids	PC aa	PC aa C42:6	age	0.207033	0.0300216	5.34288e-12	2.68588e-11	10.5709	23.0024	157
Glycerophospholipids	PC ae	PC ae C40:6	age	0.18138	0.0263874	6.25538e-12	3.06184e-11	10.514	19.887	0
Glycerophospholipids	PC ae	PC ae C34:1	age	0.177203	0.0261917	1.3275e-11	6.33115e-11	10.1985	19.3873	0
Acylcarnitines	Acylcarnitines	C12:1	age	0.332023	0.0497247	2.43517e-11	1.13235e-10	9.94602	39.3784	638
Glycerophospholipids	PC aa	PC aa C38:0	age	0.173967	0.0265282	5.46025e-11	2.47709e-10	9.60606	19.0017	0
Glycerophospholipids	PC ae	PC ae C40:1	age	0.16868	0.0265609	2.14345e-10	9.49243e-10	9.02262	18.3742	0
Acylcarnitines	Acylcarnitines	C14:1	age	0.168926	0.0270547	4.26828e-10	1.84628e-09	8.7337	18.4033	316
Aminoacids	Aminoacids	Gln	age	0.167964	0.0270929	5.66255e-10	2.39372e-09	8.62093	18.2894	0
Sphingolipids	SM	SM C16:0	age	0.163755	0.0266551	8.07241e-10	3.3366e-09	8.4767	17.7926	0
Glycerophospholipids	lysoPC	lysoPC a C16:1	age	0.160832	0.0268809	2.1888e-09	8.85037e-09	8.05304	17.4488	0
Glycerophospholipids	PC aa	PC aa C34:3	age	0.156303	0.0262268	2.52745e-09	1.00022e-08	7.9999	16.918	0
Glycerophospholipids	lysoPC	lysoPC a C17:0	age	0.159756	0.0268694	2.75358e-09	1.06701e-08	7.97183	17.3225	0
Sphingolipids	SM	SM (OH) C22:1	age	0.157352	0.0269538	5.28776e-09	2.00719e-08	7.69741	17.0408	0
Aminoacids	Aminoacids	Gly	age	0.153771	0.0264573	6.17182e-09	2.29592e-08	7.63904	16.6223	0
Aminoacids	Aminoacids	Tyr	age	0.147998	0.0254836	6.33834e-09	2.31163e-08	7.63608	15.9511	0
Aminoacids	Aminoacids	Thr	age	-0.154184	0.0268951	9.8784e-09	3.53343e-08	7.4518	-14.2886	0
Aminoacids	Aminoacids	Ala	age	0.148449	0.0263091	1.67606e-08	5.88203e-08	7.23047	16.0034	0
Glycerophospholipids	PC aa	PC aa C36:0	age	0.148528	0.0267837	2.93192e-08	1.00988e-07	6.99573	16.0125	8
Glycerophospholipids	PC ae	PC ae C36:0	age	0.148014	0.0269654	4.04137e-08	1.36672e-07	6.86432	15.9529	1
Glycerophospholipids	PC ae	PC ae C38:6	age	0.146029	0.0266701	4.36554e-08	1.44998e-07	6.83864	15.723	0
Glycerophospholipids	PC ae	PC ae C32:2	age	0.142558	0.0262286	5.47322e-08	1.786e-07	6.74812	15.322	0
Sphingolipids	SM	SM C24:1	age	0.142378	0.0268699	1.16584e-07	3.73872e-07	6.42728	15.3012	0
Acylcarnitines	Acylcarnitines	C16	age	0.142533	0.0270826	1.41805e-07	4.47046e-07	6.34965	15.3191	590
Glycerophospholipids	PC aa	PC aa C36:4	age	0.142493	0.0271195	1.4863e-07	4.60754e-07	6.33653	15.3145	0
Biogenic Amines	Biogenic Amines	Creatinine	age	0.121245	0.0246069	8.33808e-07	2.54243e-06	5.59475	12.8902	0
Glycerophospholipids	PC aa	PC aa C42:5	age	0.133669	0.0271476	8.48899e-07	2.5467e-06	5.59402	14.3014	2
Glycerophospholipids	PC aa	PC aa C30:0	age	0.127428	0.0267732	1.94048e-06	5.72905e-06	5.24192	13.5903	0
Acylcarnitines	Acylcarnitines	C4	age	0.127954	0.0271352	2.4121e-06	6.90231e-06	5.16101	13.65	480
Aminoacids	Aminoacids	Phe	age	0.120503	0.0260531	3.74085e-06	1.05424e-05	4.97706	12.8064	0
Glycerophospholipids	PC ae	PC ae C34:3	age	-0.117297	0.0260737	6.83766e-06	1.89822e-05	4.72165	-11.0679	0
Glycerophospholipids	PC aa	PC aa C32:3	age	0.116592	0.0260996	7.92488e-06	2.13627e-05	4.67034	12.3661	0
Sphingolipids	SM	SM C26:0	age	0.122208	0.0273481	7.87295e-06	2.13627e-05	4.67034	12.9989	107
Glycerophospholipids	PC ae	PC ae C36:2	age	0.114263	0.0260125	1.11996e-05	2.97588e-05	4.52638	12.1047	0
Glycerophospholipids	PC aa	PC aa C42:4	age	0.118661	0.0274497	1.5402e-05	3.97886e-05	4.40024	12.5988	9
Glycerophospholipids	PC ae	PC ae C38:3	age	0.115565	0.0268975	1.73529e-05	4.42143e-05	4.35444	12.2507	0
Glycerophospholipids	PC ae	PC ae C30:2	age	0.112448	0.0266442	2.43913e-05	6.13079e-05	4.21248	11.9014	5
Glycerophospholipids	lysoPC	lysoPC a C18:0	age	0.113227	0.0273258	3.41921e-05	8.47963e-05	4.07162	11.9886	0
Glycerophospholipids	PC aa	PC aa C36:3	age	0.111217	0.0271315	4.14627e-05	0.000100157	3.99932	11.7637	0
Sphingolipids	SM	SM C22:3	age	-0.146588	0.0357416	4.10766e-05	0.000100157	3.99932	-13.6351	339
Glycerophospholipids	PC ae	PC ae C42:1	age	0.112364	0.0275745	4.60257e-05	0.000109754	3.95958	11.8921	26
Aminoacids	Aminoacids	Glu	age	0.105513	0.0260786	5.21063e-05	0.000122681	3.91122	11.1281	0
Glycerophospholipids	PC ae	PC ae C38:5	age	0.107133	0.0270162	7.32434e-05	0.000170291	3.76881	11.3082	0
Aminoacids	Aminoacids	Lys	age	0.107436	0.0271403	7.5406e-05	0.000173155	3.76157	11.342	0
Glycerophospholipids	PC aa	PC aa C34:4	age	0.105252	0.0268188	8.68816e-05	0.000196114	3.70749	11.0991	0
Glycerophospholipids	PC aa	PC aa C42:2	age	0.119742	0.0305243	8.75131e-05	0.000196114	3.70749	12.7206	149
Aminoacids	Aminoacids	His	age	-0.104438	0.0270183	0.000110881	0.000245523	3.60991	-9.91695	0
Glycerophospholipids	PC aa	PC aa C36:2	age	0.104408	0.0272038	0.000124043	0.000271434	3.56634	11.0053	0
Glycerophospholipids	PC aa	PC aa C40:4	age	0.103247	0.0270389	0.000134294	0.000290449	3.53693	10.8765	0
Aminoacids	Aminoacids	Asp	age	0.105792	0.028035	0.00016093	0.000344056	3.46337	11.1591	42
Biogenic Amines	Biogenic Amines	total DMA	age	0.102067	0.0274113	0.000196466	0.000415259	3.38168	10.7457	101
Glycerophospholipids	PC ae	PC ae C36:5	age	0.0998377	0.0271624	0.000237301	0.000495933	3.30458	10.4992	0
Sphingolipids	SM	SM C20:2	age	0.0962402	0.0263256	0.000256413	0.00052992	3.27579	10.1024	0
Glycerophospholipids	PC aa	PC aa C40:2	age	0.0933995	0.0272428	0.000607139	0.00124097	2.90624	9.79002	2
Glycerophospholipids	PC aa	PC aa C28:1	age	0.0910749	0.0272796	0.000842086	0.00170248	2.76892	9.5351	29
Acylcarnitines	Acylcarnitines	C6 (C4:1-DC)	age	0.420217	0.127722	0.00100157	0.00198183	2.70293	52.2292	1107
Glycerophospholipids	PC ae	PC ae C42:4	age	-0.0889327	0.0270093	0.000992414	0.00198183	2.70293	-8.50928	0
Acylcarnitines	Acylcarnitines	C12	age	0.363847	0.111314	0.00108065	0.0021158	2.67453	43.8854	1069
Glycerophospholipids	PC ae	PC ae C40:5	age	0.0869578	0.0269284	0.00124129	0.002405	2.61889	9.08506	0
Sphingolipids	SM	SM C24:0	age	0.0873355	0.0274185	0.00144618	0.00277309	2.55704	9.12628	0
Biogenic Amines	Biogenic Amines	Serotonin	age	-0.0901755	0.0286687	0.0016584	0.00314757	2.50203	-8.62292	66
Glycerophospholipids	PC ae	PC ae C40:3	age	0.0848997	0.027042	0.0016921	0.0031791	2.4977	8.86079	0
Glycerophospholipids	PC ae	PC ae C38:2	age	0.0844795	0.0270035	0.00175721	0.00326841	2.48566	8.81505	0
Glycerophospholipids	PC ae	PC ae C34:2	age	-0.0773562	0.0259969	0.00292424	0.00538523	2.2688	-7.44399	0
Glycerophospholipids	PC ae	PC ae C38:1	age	0.0949628	0.0327599	0.00374647	0.00683179	2.16547	9.9618	227
Aminoacids	Aminoacids	Ser	age	-0.0776515	0.0271301	0.00420724	0.00759753	2.11933	-7.47132	0
Glycerophospholipids	PC aa	PC aa C40:1	age	0.361545	0.129178	0.00512896	0.00917294	2.03749	43.5546	1102
Glycerophospholipids	lysoPC	lysoPC a C20:3	age	0.0751679	0.0272898	0.00587942	0.010415	1.98234	7.80652	0
Glycerophospholipids	PC ae	PC ae C42:3	age	0.0729202	0.0269949	0.0069077	0.0121211	1.91646	7.56447	0
Biogenic Amines	Biogenic Amines	Spermidine	age	-0.108036	0.0404094	0.00750584	0.0130475	1.88447	-10.2404	467
Glycerophospholipids	lysoPC	lysoPC a C28:1	age	0.083004	0.0318742	0.00921126	0.0155754	1.80756	8.65462	198
Aminoacids	Aminoacids	Asn	age	-0.0694466	0.0267885	0.0095307	0.0159704	1.79669	-6.709	0
Glycerophospholipids	lysoPC	lysoPC a C24:0	age	0.0683877	0.0273864	0.01252	0.0207922	1.6821	7.07804	327
Biogenic Amines	Biogenic Amines	Met-SO	age	0.177039	0.0717169	0.0135653	0.0223287	1.65114	19.3677	867
Biogenic Amines	Biogenic Amines	Putrescine	age	0.0993704	0.0418007	0.0174424	0.0282112	1.54958	10.4475	486
Aminoacids	Aminoacids	Arg	age	0.0645449	0.0274265	0.0186039	0.0298303	1.52534	6.66735	0
Glycerophospholipids	PC ae	PC ae C36:3	age	-0.0618416	0.0265929	0.0200455	0.0318671	1.49666	-5.99682	0
Glycerophospholipids	lysoPC	lysoPC a C20:4	age	0.0628312	0.0272844	0.0212887	0.0335568	1.47422	6.48471	0
Glycerophospholipids	lysoPC	lysoPC a C16:0	age	0.0626025	0.0273712	0.0221862	0.0346776	1.45995	6.46036	0
Glycerophospholipids	PC ae	PC ae C44:6	age	-0.0615375	0.0269824	0.0225689	0.0349817	1.45616	-5.96823	0
Glycerophospholipids	lysoPC	lysoPC a C18:2	age	-0.0593458	0.0261695	0.0233447	0.0358852	1.44508	-5.76192	0
Acylcarnitines	Acylcarnitines	C5	age	0.058733	0.0266282	0.0274069	0.0414446	1.38253	6.04921	977
Glycerophospholipids	PC ae	PC ae C36:4	age	-0.0590986	0.0271095	0.0292578	0.0435356	1.36116	-5.73861	0
Glycerophospholipids	PC ae	PC ae C44:3	age	0.105892	0.0485175	0.0290691	0.0435356	1.36116	11.1702	625
Glycerophospholipids	PC aa	PC aa C24:0	age	0.0673509	0.0321735	0.0363165	0.0536101	1.27075	6.96707	216
Acylcarnitines	Acylcarnitines	C8	age	0.055188	0.0273416	0.0435431	0.0632736	1.19878	5.67393	900
Glycerophospholipids	PC aa	PC aa C42:1	age	0.0532743	0.0273426	0.0513673	0.0734947	1.13374	5.47189	6
Glycerophospholipids	PC ae	PC ae C42:5	age	-0.0526482	0.0269854	0.0510581	0.0734947	1.13374	-5.12863	4
Biogenic Amines	Biogenic Amines	DOPA	age	-0.139139	0.0748765	0.0631336	0.0896401	1.0475	-12.9893	881
Glycerophospholipids	PC ae	PC ae C38:4	age	0.050027	0.0271426	0.0653116	0.0920299	1.03607	5.12995	0
Biogenic Amines	Biogenic Amines	alpha-AAA	age	0.0804444	0.0459724	0.0801457	0.112083	0.950459	8.37686	597
Aminoacids	Aminoacids	Pro	age	0.0453251	0.0262102	0.0837566	0.116259	0.934573	4.6368	0
Glycerophospholipids	PC aa	PC aa C42:0	age	0.0417911	0.0269267	0.120655	0.166236	0.779276	4.26766	2
Biogenic Amines	Biogenic Amines	t4-OH-Pro	age	0.0392961	0.0270478	0.146267	0.198582	0.70206	4.00784	0
Aminoacids	Aminoacids	Trp	age	-0.0382701	0.0262803	0.145331	0.198582	0.70206	-3.7547	0
Glycerophospholipids	PC ae	PC ae C44:5	age	-0.0356088	0.0272455	0.191227	0.255886	0.591954	-3.49822	1
Glycerophospholipids	PC ae	PC ae C32:1	age	0.0349572	0.0269388	0.194406	0.256451	0.590996	3.55754	0
Biogenic Amines	Biogenic Amines	SDMA	age	0.064521	0.0514652	0.209957	0.275014	0.560645	6.6648	650
Biogenic Amines	Biogenic Amines	ADMA	age	0.0304268	0.0273811	0.266467	0.341813	0.466212	3.08944	541
Acylcarnitines	Acylcarnitines	C18:2	age	0.0560096	0.0503921	0.266363	0.341813	0.466212	5.76078	645
Glycerophospholipids	lysoPC	lysoPC a C26:1	age	-0.0481162	0.0467574	0.303451	0.379484	0.420806	-4.6977	587
Glycerophospholipids	PC aa	PC aa C32:2	age	0.0259863	0.0268428	0.332998	0.412917	0.384137	2.63269	0
Biogenic Amines	Biogenic Amines	Taurine	age	-0.0222299	0.0274828	0.418594	0.502313	0.299026	-2.19846	0
Glycerophospholipids	PC aa	PC aa C26:0	age	0.0307165	0.04299	0.474915	0.562638	0.249771	3.11932	509
Glycerophospholipids	PC ae	PC ae C30:1	age	-0.0224047	0.032614	0.492105	0.57567	0.239827	-2.21556	222
Glycerophospholipids	lysoPC	lysoPC a C26:0	age	0.0139174	0.0293061	0.634859	0.715659	0.145294	1.40147	85
Glycerophospholipids	lysoPC	lysoPC a C28:0	age	-0.012169	0.0274853	0.657949	0.724134	0.140181	-1.20952	151
Aminoacids	Aminoacids	Val	age	0.0114741	0.0257818	0.656285	0.724134	0.140181	1.15402	0
Glycerophospholipids	PC ae	PC ae C40:4	age	-0.00910477	0.0270895	0.736795	0.806141	0.0935891	-0.906345	0
Glycerophospholipids	PC ae	PC ae C44:4	age	0.00842924	0.0274932	0.759153	0.825745	0.083154	0.846487	2
Glycerophospholipids	PC aa	PC aa C34:2	age	-0.0078713	0.0272844	0.772971	0.831055	0.08037	-0.78404	0
Glycerophospholipids	PC ae	PC ae C30:0	age	-0.00663467	0.0270821	0.806469	0.857162	0.0669373	-0.661271	3
Glycerophospholipids	PC aa	PC aa C30:2	age	-0.014796	0.0723264	0.837907	0.875565	0.0577114	-1.4687	863
Aminoacids	Aminoacids	Ile	age	0.00351818	0.0246675	0.886587	0.91062	0.0406627	0.352437	0
Glycerophospholipids	PC aa	PC aa C38:1	age	0.00376142	0.0274572	0.891037	0.91062	0.0406627	0.376851	150
Aminoacids	Aminoacids	Leu	age	0.0026505	0.0251918	0.916207	0.928347	0.0322896	0.265402	0
Aminoacids	Aminoacids	Met	age	0.000691554	0.0267042	0.97934	0.97934	0.00906667	0.0691793	0

## Sheet: TableS10-sex
Group	Category	metabolite	Parameter	Level1	beta	SE	Pvalue	FDR_Pvalue	negative_log10fdr	variation_perc	NLOWERbound
Biogenic Amines	Biogenic Amines	Creatinine	sex	female vs male	-1.10038	0.0634748	2.53097e-67	4.70761e-65	64.3272	-66.7255	0
Aminoacids	Aminoacids	Ile	sex	female vs male	-1.00356	0.0636313	4.88824e-56	4.54606e-54	53.3424	-63.3428	0
Aminoacids	Aminoacids	Leu	sex	female vs male	-0.935521	0.0649837	5.46293e-47	3.38702e-45	44.4702	-60.7619	0
Sphingolipids	SM	SM (OH) C22:2	sex	female vs male	0.84129	0.0649157	2.06979e-38	9.62451e-37	36.0166	131.936	0
Sphingolipids	SM	SM C16:1	sex	female vs male	0.820805	0.0654751	4.73503e-36	1.76143e-34	33.7541	127.233	0
Glycerophospholipids	PC aa	PC aa C32:3	sex	female vs male	0.723283	0.0673254	6.38655e-27	1.97983e-25	24.7034	106.119	0
Aminoacids	Aminoacids	Trp	sex	female vs male	-0.72328	0.0677916	1.41878e-26	3.7699e-25	24.4237	-51.4842	0
Sphingolipids	SM	SM C20:2	sex	female vs male	0.7071	0.0679083	2.17263e-25	5.05136e-24	23.2966	102.81	0
Sphingolipids	SM	SM C18:1	sex	female vs male	0.691136	0.0668152	4.45574e-25	9.20854e-24	23.0358	99.5981	0
Aminoacids	Aminoacids	Val	sex	female vs male	-0.675876	0.0665055	2.90896e-24	5.41067e-23	22.2667	-49.1289	0
Glycerophospholipids	PC ae	PC ae C32:2	sex	female vs male	0.66287	0.067658	1.15575e-22	1.95427e-21	20.709	94.0353	0
Glycerophospholipids	PC aa	PC aa C34:3	sex	female vs male	0.655341	0.0676534	3.43295e-22	5.32107e-21	20.274	92.58	0
Biogenic Amines	Biogenic Amines	alpha-AAA	sex	female vs male	-1.05395	0.114745	4.1097e-20	5.88004e-19	18.2306	-65.1442	597
Acylcarnitines	Acylcarnitines	C5	sex	female vs male	-0.604782	0.0686888	1.31241e-18	1.64616e-17	16.7835	-45.3807	977
Aminoacids	Aminoacids	Glu	sex	female vs male	-0.592213	0.0672711	1.32755e-18	1.64616e-17	16.7835	-44.6898	0
Aminoacids	Aminoacids	Met	sex	female vs male	-0.605353	0.0688849	1.52398e-18	1.77162e-17	16.7516	-45.4118	0
Glycerophospholipids	PC ae	PC ae C34:1	sex	female vs male	0.591836	0.067563	1.9565e-18	2.14064e-17	16.6695	80.7304	0
Acylcarnitines	Acylcarnitines	C3	sex	female vs male	-0.56802	0.0669178	2.09626e-17	2.16613e-16	15.6643	-43.3354	7
Aminoacids	Aminoacids	Phe	sex	female vs male	-0.564484	0.0672053	4.48786e-17	4.39338e-16	15.3572	-43.1347	0
Sphingolipids	SM	SM (OH) C14:1	sex	female vs male	0.563144	0.0676502	8.47912e-17	7.87965e-16	15.1035	75.6185	0
Aminoacids	Aminoacids	Pro	sex	female vs male	-0.56243	0.0676106	8.89638e-17	7.87965e-16	15.1035	-43.0177	0
Glycerophospholipids	PC ae	PC ae C34:2	sex	female vs male	0.54783	0.0670605	3.10448e-16	2.6247e-15	14.5809	72.9496	0
Aminoacids	Aminoacids	Tyr	sex	female vs male	-0.536143	0.0657364	3.46437e-16	2.80162e-15	14.5526	-41.5	0
Acylcarnitines	Acylcarnitines	C0	sex	female vs male	-0.499974	0.065008	1.4603e-14	1.13173e-13	12.9463	-39.3454	0
Glycerophospholipids	PC aa	PC aa C32:2	sex	female vs male	0.525764	0.0692425	3.12381e-14	2.32411e-13	12.6337	69.1751	0
Glycerophospholipids	PC ae	PC ae C30:2	sex	female vs male	0.515874	0.0687302	6.1065e-14	4.3685e-13	12.3597	67.5102	5
Glycerophospholipids	PC ae	PC ae C36:2	sex	female vs male	0.497693	0.0671006	1.19696e-13	8.24573e-13	12.0838	64.4922	0
Glycerophospholipids	PC ae	PC ae C36:3	sex	female vs male	0.495366	0.0685977	5.14876e-13	3.42024e-12	11.4659	64.1098	0
Glycerophospholipids	PC aa	PC aa C34:4	sex	female vs male	0.48351	0.0691805	2.76622e-12	1.7742e-11	10.751	62.1757	0
Glycerophospholipids	PC ae	PC ae C38:0	sex	female vs male	0.460148	0.0668813	5.98258e-12	3.70862e-11	10.4308	58.4308	0
Glycerophospholipids	PC ae	PC ae C42:5	sex	female vs male	0.478562	0.0696048	6.18103e-12	3.70862e-11	10.4308	61.3752	4
Glycerophospholipids	PC aa	PC aa C42:0	sex	female vs male	0.475666	0.0694586	7.47877e-12	4.34704e-11	10.3618	60.9085	2
Glycerophospholipids	PC aa	PC aa C36:6	sex	female vs male	0.447697	0.0676154	3.56225e-11	2.00781e-10	9.69728	56.4704	0
Glycerophospholipids	PC ae	PC ae C40:2	sex	female vs male	0.440715	0.0674758	6.51342e-11	3.56322e-10	9.44816	55.3818	0
Sphingolipids	SM	SM (OH) C16:1	sex	female vs male	0.442339	0.0680269	7.90396e-11	4.20039e-10	9.37671	55.6343	0
Glycerophospholipids	PC ae	PC ae C32:1	sex	female vs male	0.450902	0.06949	8.65616e-11	4.47235e-10	9.34946	56.9727	0
Glycerophospholipids	PC aa	PC aa C30:0	sex	female vs male	0.440771	0.069063	1.74614e-10	8.77791e-10	9.05661	55.3904	0
Glycerophospholipids	PC ae	PC ae C38:3	sex	female vs male	0.439081	0.0693835	2.47855e-10	1.21319e-09	8.91607	55.128	0
Sphingolipids	SM	SM C16:0	sex	female vs male	0.429515	0.0687582	4.19096e-10	1.99877e-09	8.69924	53.6512	0
Glycerophospholipids	PC ae	PC ae C40:3	sex	female vs male	0.432661	0.0697564	5.55888e-10	2.58488e-09	8.58756	54.1354	0
Glycerophospholipids	PC ae	PC ae C38:2	sex	female vs male	0.419875	0.0696569	1.66253e-09	7.5422e-09	8.1225	52.1771	0
Glycerophospholipids	PC ae	PC ae C40:4	sex	female vs male	0.41798	0.0698787	2.21081e-09	9.79074e-09	8.00918	51.8891	0
Aminoacids	Aminoacids	Gly	sex	female vs male	0.40511	0.068248	2.92313e-09	1.26442e-08	7.89811	49.9468	0
Biogenic Amines	Biogenic Amines	t4-OH-Pro	sex	female vs male	-0.411055	0.0697712	3.82769e-09	1.61807e-08	7.791	-33.705	0
Biogenic Amines	Biogenic Amines	Kynurenine	sex	female vs male	-0.388734	0.066448	4.9099e-09	2.02943e-08	7.69263	-32.2085	0
Glycerophospholipids	PC ae	PC ae C34:3	sex	female vs male	0.375638	0.0672586	2.33732e-08	9.4509e-08	7.02453	45.592	0
Glycerophospholipids	PC ae	PC ae C36:1	sex	female vs male	0.374436	0.0672259	2.5502e-08	1.00923e-07	6.99601	45.417	0
Glycerophospholipids	PC ae	PC ae C42:4	sex	female vs male	0.38013	0.069672	4.86976e-08	1.84852e-07	6.73318	46.2475	0
Glycerophospholipids	PC aa	PC aa C32:1	sex	female vs male	0.364431	0.0679858	8.30393e-08	3.08906e-07	6.51017	43.9695	0
Glycerophospholipids	lysoPC	lysoPC a C18:2	sex	female vs male	-0.361096	0.0675057	8.83834e-08	3.22339e-07	6.49169	-30.3088	0
Glycerophospholipids	PC ae	PC ae C38:6	sex	female vs male	0.361291	0.0687969	1.50822e-07	5.293e-07	6.2763	43.5181	0
Glycerophospholipids	PC ae	PC ae C44:6	sex	female vs male	0.363441	0.0696025	1.77326e-07	6.1079e-07	6.21411	43.8269	0
Glycerophospholipids	PC aa	PC aa C38:0	sex	female vs male	0.353463	0.0684311	2.4013e-07	8.12077e-07	6.0904	42.399	0
Aminoacids	Aminoacids	Ala	sex	female vs male	-0.343599	0.0678658	4.1288e-07	1.37135e-06	5.86285	-29.0787	0
Glycerophospholipids	PC ae	PC ae C40:5	sex	female vs male	0.343124	0.0694633	7.82681e-07	2.55401e-06	5.59278	40.9343	0
Sugars	Sugars	H1	sex	female vs male	-0.310441	0.0659869	2.54376e-06	8.15759e-06	5.08844	-26.6876	0
Glycerophospholipids	PC aa	PC aa C38:5	sex	female vs male	0.315119	0.0672117	2.75269e-06	8.67796e-06	5.06158	37.0423	0
Glycerophospholipids	PC ae	PC ae C42:2	sex	female vs male	0.317028	0.0680356	3.16603e-06	9.81468e-06	5.00812	37.3041	0
Sphingolipids	SM	SM C18:0	sex	female vs male	0.320914	0.0690438	3.3522e-06	1.02215e-05	4.99049	37.8387	0
Sphingolipids	SM	SM (OH) C22:1	sex	female vs male	0.32061	0.0695288	4.00393e-06	1.20118e-05	4.92039	37.7967	0
Glycerophospholipids	PC ae	PC ae C30:0	sex	female vs male	0.320026	0.0698597	4.62803e-06	1.36637e-05	4.86443	37.7164	3
Sphingolipids	SM	SM C24:1	sex	female vs male	0.317137	0.0693125	4.75155e-06	1.38092e-05	4.85983	37.3191	0
Glycerophospholipids	PC aa	PC aa C36:3	sex	female vs male	0.299946	0.0699872	1.82142e-05	5.13308e-05	4.28962	34.9786	0
Glycerophospholipids	PC ae	PC ae C44:5	sex	female vs male	0.298676	0.0702813	2.14031e-05	5.94177e-05	4.22608	34.8073	1
Glycerophospholipids	PC ae	PC ae C40:6	sex	female vs male	0.287711	0.0680678	2.37015e-05	6.48306e-05	4.18822	33.3371	0
Glycerophospholipids	PC ae	PC ae C42:3	sex	female vs male	0.291484	0.0696348	2.84041e-05	7.57098e-05	4.12085	33.8412	0
Biogenic Amines	Biogenic Amines	Spermidine	sex	female vs male	-0.432616	0.103368	2.84929e-05	7.57098e-05	4.12085	-35.1191	467
Acylcarnitines	Acylcarnitines	C18:1	sex	female vs male	-0.283177	0.0679816	3.10673e-05	8.13875e-05	4.08944	-24.6614	12
Aminoacids	Aminoacids	Asn	sex	female vs male	-0.28444	0.0691023	3.8515e-05	9.9497e-05	4.00219	-24.7564	0
Glycerophospholipids	lysoPC	lysoPC a C20:4	sex	female vs male	-0.280546	0.0703817	6.71759e-05	0.00017116	3.7666	-24.4629	0
Glycerophospholipids	PC ae	PC ae C36:0	sex	female vs male	0.27461	0.0695587	7.88444e-05	0.000198177	3.70295	31.6017	1
Glycerophospholipids	PC aa	PC aa C28:1	sex	female vs male	0.276997	0.0703691	8.2734e-05	0.00020518	3.68786	31.9162	29
Glycerophospholipids	PC ae	PC ae C34:0	sex	female vs male	0.266455	0.0685269	0.000100938	0.000247033	3.60725	30.5329	0
Glycerophospholipids	PC aa	PC aa C38:3	sex	female vs male	0.256974	0.0677143	0.000147661	0.000347658	3.45885	29.3011	0
Glycerophospholipids	PC aa	PC aa C36:2	sex	female vs male	0.265826	0.0701738	0.000151797	0.000352928	3.45231	30.4508	0
Glycerophospholipids	PC aa	PC aa C40:3	sex	female vs male	0.260297	0.0691762	0.000168016	0.000385815	3.41362	29.7315	0
Glycerophospholipids	PC ae	PC ae C38:4	sex	female vs male	0.253637	0.0700158	0.000291693	0.000653673	3.18464	28.8704	0
Glycerophospholipids	PC aa	PC aa C36:0	sex	female vs male	0.244308	0.06909	0.000406101	0.00089293	3.04918	27.6738	8
Glycerophospholipids	PC aa	PC aa C42:1	sex	female vs male	0.249317	0.0705319	0.000408059	0.00089293	3.04918	28.3149	6
Glycerophospholipids	PC aa	PC aa C24:0	sex	female vs male	-0.282935	0.0823776	0.000593404	0.00128341	2.89163	-24.6431	216
Glycerophospholipids	PC ae	PC ae C42:1	sex	female vs male	0.242849	0.0711476	0.000641782	0.00135649	2.86758	27.4876	26
Aminoacids	Aminoacids	Orn	sex	female vs male	-0.228819	0.0671793	0.000658998	0.00137723	2.86099	-20.4527	0
Glycerophospholipids	PC aa	PC aa C42:6	sex	female vs male	0.254714	0.0775577	0.00102276	0.00206775	2.6845	29.0093	157
Glycerophospholipids	PC ae	PC ae C40:1	sex	female vs male	0.223043	0.0685154	0.00113243	0.00226486	2.64496	24.9875	0
Glycerophospholipids	PC aa	PC aa C36:5	sex	female vs male	0.213735	0.0668866	0.00139594	0.00273554	2.56296	23.8295	0
Biogenic Amines	Biogenic Amines	ADMA	sex	female vs male	-0.225682	0.070631	0.00139719	0.00273554	2.56296	-20.2028	541
Glycerophospholipids	lysoPC	lysoPC a C16:1	sex	female vs male	0.220975	0.0693407	0.00143855	0.00278718	2.55483	24.7293	0
Aminoacids	Aminoacids	Asp	sex	female vs male	-0.22653	0.0722864	0.00172572	0.00330911	2.48029	-20.2704	42
Glycerophospholipids	lysoPC	lysoPC a C20:3	sex	female vs male	-0.210577	0.0703956	0.00277752	0.00527161	2.27806	-18.9884	0
Acylcarnitines	Acylcarnitines	C12	sex	female vs male	-0.818626	0.274994	0.00291191	0.00547086	2.26194	-55.8963	1069
Biogenic Amines	Biogenic Amines	Putrescine	sex	female vs male	-0.315985	0.106904	0.00311868	0.00574331	2.24084	-27.093	486
Glycerophospholipids	PC aa	PC aa C34:2	sex	female vs male	0.206394	0.0703816	0.00336242	0.00613147	2.21244	22.9238	0
Acylcarnitines	Acylcarnitines	C6 (C4:1-DC)	sex	female vs male	-0.884183	0.30588	0.0038448	0.00694303	2.15845	-58.6949	1107
Glycerophospholipids	lysoPC	lysoPC a C16:0	sex	female vs male	-0.201687	0.0706056	0.00428303	0.00766003	2.11577	-18.2649	0
Acylcarnitines	Acylcarnitines	C4	sex	female vs male	-0.198455	0.0699966	0.00457961	0.00811245	2.09085	-18.0003	480
Acylcarnitines	Acylcarnitines	C8	sex	female vs male	-0.198868	0.0705292	0.00480761	0.00843599	2.07386	-18.0342	900
Acylcarnitines	Acylcarnitines	C18:2	sex	female vs male	-0.358021	0.128554	0.00535293	0.00921893	2.03532	-30.0942	645
Glycerophospholipids	PC aa	PC aa C38:1	sex	female vs male	0.195543	0.0708275	0.00576544	0.00983828	2.00708	21.5971	150
Aminoacids	Aminoacids	Lys	sex	female vs male	-0.192733	0.0700098	0.00590632	0.00998706	2.00056	-17.5298	0
Glycerophospholipids	PC aa	PC aa C36:1	sex	female vs male	0.18736	0.0681435	0.00596872	0.0100016	1.99993	20.6062	0
Glycerophospholipids	PC aa	PC aa C36:4	sex	female vs male	0.190688	0.0699564	0.0064144	0.0106525	1.97255	21.0082	0
Glycerophospholipids	PC aa	PC aa C40:5	sex	female vs male	0.186313	0.0684735	0.00650941	0.0107146	1.97002	20.4799	0
Glycerophospholipids	PC aa	PC aa C40:2	sex	female vs male	0.189943	0.0702744	0.00687411	0.0112156	1.95018	20.9181	2
Glycerophospholipids	PC ae	PC ae C38:5	sex	female vs male	0.187754	0.0696898	0.00705707	0.0113277	1.94586	20.6537	0
Acylcarnitines	Acylcarnitines	C16	sex	female vs male	-0.188064	0.069861	0.00710298	0.0113277	1.94586	-17.1439	590
Glycerophospholipids	PC aa	PC aa C38:4	sex	female vs male	0.184903	0.0687136	0.00712546	0.0113277	1.94586	20.3102	0
Glycerophospholipids	lysoPC	lysoPC a C28:1	sex	female vs male	0.219402	0.0821883	0.00759642	0.011974	1.92176	24.5332	198
Aminoacids	Aminoacids	His	sex	female vs male	-0.176729	0.0696953	0.0112211	0.0175388	1.756	-16.1993	0
Glycerophospholipids	PC aa	PC aa C34:1	sex	female vs male	0.170628	0.0684498	0.0126757	0.0196474	1.7067	18.605	0
Glycerophospholipids	PC ae	PC ae C44:4	sex	female vs male	0.173301	0.0709193	0.0145399	0.0223506	1.65071	18.9224	2
Biogenic Amines	Biogenic Amines	Serotonin	sex	female vs male	-0.176984	0.0738628	0.0165699	0.0252623	1.59753	-16.2207	66
Glycerophospholipids	lysoPC	lysoPC a C18:1	sex	female vs male	-0.163398	0.0685795	0.0171905	0.0259954	1.5851	-15.0747	0
Glycerophospholipids	PC aa	PC aa C40:1	sex	female vs male	0.812106	0.351871	0.0210011	0.0312496	1.50516	125.265	1102
Glycerophospholipids	PC aa	PC aa C26:0	sex	female vs male	-0.248934	0.109127	0.0225402	0.0330116	1.48133	-22.0369	509
Glycerophospholipids	PC aa	PC aa C42:2	sex	female vs male	0.178644	0.0787964	0.0233808	0.0339752	1.46884	19.5595	149
Glycerophospholipids	PC ae	PC ae C36:4	sex	female vs male	0.157481	0.0699304	0.0243245	0.0350725	1.45503	17.0558	0
Glycerophospholipids	lysoPC	lysoPC a C26:1	sex	female vs male	0.274114	0.122313	0.0250209	0.0357991	1.44613	31.5365	587
Glycerophospholipids	PC aa	PC aa C32:0	sex	female vs male	0.155454	0.0694972	0.0252971	0.035918	1.44469	16.8188	0
Glycerophospholipids	PC aa	PC aa C38:6	sex	female vs male	0.149807	0.068638	0.0290676	0.0409589	1.38765	16.161	0
Sphingolipids	SM	SM (OH) C24:1	sex	female vs male	0.151486	0.0698316	0.03006	0.0420388	1.37635	16.3562	1
Glycerophospholipids	lysoPC	lysoPC a C28:0	sex	female vs male	-0.148336	0.0708997	0.0364216	0.0505554	1.29623	-13.7858	151
Glycerophospholipids	lysoPC	lysoPC a C18:0	sex	female vs male	-0.130572	0.0704884	0.063969	0.087487	1.05806	-12.2407	0
Biogenic Amines	Biogenic Amines	SDMA	sex	female vs male	-0.230717	0.131098	0.0784294	0.106481	0.972728	-20.6036	650
Glycerophospholipids	lysoPC	lysoPC a C26:0	sex	female vs male	-0.130684	0.0754271	0.08317	0.112099	0.950399	-12.2505	85
Glycerophospholipids	PC ae	PC ae C36:5	sex	female vs male	0.116896	0.0700668	0.0952473	0.127453	0.894649	12.4002	0
Sphingolipids	SM	SM C22:3	sex	female vs male	0.132905	0.0924793	0.15068	0.195989	0.707768	14.2142	339
Acylcarnitines	Acylcarnitines	C12:1	sex	female vs male	-0.178616	0.125484	0.154615	0.199711	0.699598	-16.3573	638
Glycerophospholipids	PC aa	PC aa C30:2	sex	female vs male	-0.250216	0.182037	0.169276	0.217141	0.663259	-22.1367	863
Acylcarnitines	Acylcarnitines	C14:1	sex	female vs male	-0.0950292	0.069789	0.173304	0.220785	0.656031	-9.06536	316
Aminoacids	Aminoacids	Thr	sex	female vs male	0.0930392	0.0693774	0.179901	0.22763	0.64277	9.75048	0
Aminoacids	Aminoacids	Cit	sex	female vs male	-0.0844737	0.0667081	0.205399	0.258136	0.588151	-8.10042	1
Sphingolipids	SM	SM C26:0	sex	female vs male	0.0848269	0.0705459	0.229194	0.284201	0.546374	8.85287	107
Glycerophospholipids	PC aa	PC aa C40:6	sex	female vs male	0.0801783	0.0679405	0.237951	0.289273	0.538692	8.34803	0
Glycerophospholipids	PC aa	PC aa C42:4	sex	female vs male	0.076348	0.0708062	0.280915	0.339287	0.469433	7.93381	9
Biogenic Amines	Biogenic Amines	Met-SO	sex	female vs male	-0.185826	0.181582	0.306132	0.365003	0.437704	-16.9582	867
Biogenic Amines	Biogenic Amines	DOPA	sex	female vs male	-0.185406	0.190361	0.330071	0.39104	0.407779	-16.9233	881
Glycerophospholipids	PC ae	PC ae C38:1	sex	female vs male	0.0798065	0.0846993	0.346073	0.400446	0.397456	8.30775	227
Glycerophospholipids	PC aa	PC aa C40:4	sex	female vs male	0.0656444	0.0697484	0.346623	0.400446	0.397456	6.78469	0
Glycerophospholipids	PC ae	PC ae C44:3	sex	female vs male	-0.108025	0.123397	0.381341	0.43515	0.361361	-10.2395	625
Biogenic Amines	Biogenic Amines	Taurine	sex	female vs male	-0.0609326	0.0708935	0.390067	0.442393	0.354191	-5.91134	0
Biogenic Amines	Biogenic Amines	total DMA	sex	female vs male	-0.0517418	0.070709	0.464317	0.520259	0.28378	-5.0426	101
Aminoacids	Aminoacids	Arg	sex	female vs male	-0.0426636	0.0707482	0.546486	0.601458	0.220794	-4.17663	0
Aminoacids	Aminoacids	Ser	sex	female vs male	0.0364372	0.0699836	0.602608	0.655469	0.183448	3.71092	0
Glycerophospholipids	PC aa	PC aa C42:5	sex	female vs male	0.0333964	0.0700287	0.633436	0.673252	0.171822	3.39604	2
Sphingolipids	SM	SM C24:0	sex	female vs male	0.0232144	0.0707277	0.742743	0.784944	0.105161	2.3486	0
Aminoacids	Aminoacids	Gln	sex	female vs male	-0.0219077	0.0698876	0.753923	0.792258	0.101133	-2.16695	0
Glycerophospholipids	lysoPC	lysoPC a C24:0	sex	female vs male	0.0208552	0.0706448	0.767832	0.802342	0.0956407	2.10741	327
Glycerophospholipids	lysoPC	lysoPC a C17:0	sex	female vs male	0.0195665	0.069311	0.777714	0.808127	0.0925202	1.97591	0
Sphingolipids	SM	SM C26:1	sex	female vs male	0.0150934	0.0693815	0.827785	0.850652	0.0702479	1.52079	0
Biogenic Amines	Biogenic Amines	Ac-Orn	sex	female vs male	0.0168955	0.100728	0.866793	0.885843	0.0526432	1.7039	441
Acylcarnitines	Acylcarnitines	C2	sex	female vs male	-0.00342822	0.0675446	0.959521	0.96995	0.0132504	-0.342235	0
Glycerophospholipids	PC ae	PC ae C30:1	sex	female vs male	0.000725581	0.0839468	0.993104	0.993104	0.00300541	0.0725845	222

## Sheet: TableS11smokers
Group	Category	metabolite	Parameter	Level1	beta	SE	Pvalue	Overall_Pvalue	FDR_Pvalue	negative_log10fdr	variation_perc	NLOWERbound
Acylcarnitines	Acylcarnitines	C0	smoking habits	smokers vs non-smokers	0.248857	0.0739432	0.000764006	4.12e-05	0.0038331	2.41645	28.2559	0
Glycerophospholipids	PC ae	PC ae C34:3	smoking habits	smokers vs non-smokers	-0.220257	0.0765032	0.00398872	0.000102142	0.00494821	2.30555	-19.7687	0
Biogenic Amines	Biogenic Amines	Kynurenine	smoking habits	smokers vs non-smokers	-0.173469	0.0755812	0.0217257	0.000106413	0.00494821	2.30555	-15.9256	0
Aminoacids	Aminoacids	Ile	smoking habits	smokers vs non-smokers	0.210214	0.0723773	0.0036794	0.000194466	0.00723415	2.14061	23.3942	0
Glycerophospholipids	PC aa	PC aa C34:1	smoking habits	smokers vs non-smokers	0.217814	0.0778581	0.00514881	0.000263572	0.00817075	2.08774	24.3355	0
Glycerophospholipids	PC ae	PC ae C30:2	smoking habits	smokers vs non-smokers	-0.219658	0.0781771	0.00495811	0.000431095	0.0114548	1.94101	-19.7206	5
Glycerophospholipids	PC ae	PC ae C34:2	smoking habits	smokers vs non-smokers	-0.197183	0.0762778	0.0097361	0.000621192	0.0131669	1.88052	-17.896	0
Aminoacids	Aminoacids	Orn	smoking habits	smokers vs non-smokers	0.218843	0.076413	0.00418395	0.000691906	0.0131669	1.88052	24.4636	0
Glycerophospholipids	PC ae	PC ae C40:6	smoking habits	smokers vs non-smokers	-0.208394	0.0774237	0.00711082	0.000707896	0.0131669	1.88052	-18.8113	0
Aminoacids	Aminoacids	Tyr	smoking habits	smokers vs non-smokers	-0.00629319	0.0747718	0.932925	0.00114124	0.0192973	1.7145	-0.627343	0
Aminoacids	Aminoacids	Glu	smoking habits	smokers vs non-smokers	0.199554	0.0765174	0.0091085	0.00131181	0.0203331	1.6918	22.0858	0
Glycerophospholipids	PC aa	PC aa C38:0	smoking habits	smokers vs non-smokers	-0.201986	0.0778368	0.0094592	0.00209822	0.0278068	1.55585	-18.2894	0
Glycerophospholipids	lysoPC	lysoPC a C18:2	smoking habits	smokers vs non-smokers	-0.0289463	0.0767843	0.706187	0.00220014	0.0278068	1.55585	-2.85314	0
Glycerophospholipids	PC ae	PC ae C38:6	smoking habits	smokers vs non-smokers	-0.204657	0.078253	0.00891414	0.00224248	0.0278068	1.55585	-18.5073	0
Aminoacids	Aminoacids	Leu	smoking habits	smokers vs non-smokers	0.181392	0.0739156	0.0141257	0.00295768	0.034383	1.46366	19.8886	0
Glycerophospholipids	lysoPC	lysoPC a C18:1	smoking habits	smokers vs non-smokers	0.101664	0.0780057	0.192478	0.00383258	0.0405429	1.39208	10.7011	0
Glycerophospholipids	PC aa	PC aa C36:0	smoking habits	smokers vs non-smokers	-0.192357	0.0785863	0.0143763	0.00392351	0.0405429	1.39208	-17.4988	8
Glycerophospholipids	PC aa	PC aa C36:6	smoking habits	smokers vs non-smokers	-0.184265	0.076909	0.0165802	0.00528795	0.0504453	1.29718	-16.8285	0
Aminoacids	Aminoacids	Cit	smoking habits	smokers vs non-smokers	0.155051	0.0758771	0.0410079	0.00580948	0.0504453	1.29718	16.7718	1
Aminoacids	Aminoacids	Phe	smoking habits	smokers vs non-smokers	0.154435	0.0764426	0.0433546	0.00605713	0.0504453	1.29718	16.6999	0
Glycerophospholipids	PC ae	PC ae C36:2	smoking habits	smokers vs non-smokers	-0.108335	0.0763235	0.155775	0.00608637	0.0504453	1.29718	-10.2673	0
Aminoacids	Aminoacids	Trp	smoking habits	smokers vs non-smokers	0.180966	0.0771094	0.0189315	0.00623786	0.0504453	1.29718	19.8375	0
Glycerophospholipids	PC aa	PC aa C36:1	smoking habits	smokers vs non-smokers	0.181589	0.0775097	0.0191399	0.0068453	0.0530511	1.27531	19.9122	0
Aminoacids	Aminoacids	Val	smoking habits	smokers vs non-smokers	0.126659	0.0756466	0.0940622	0.00721943	0.0537125	1.26992	13.503	0
Sphingolipids	SM	SM C24:1	smoking habits	smokers vs non-smokers	0.12475	0.0788394	0.113575	0.0116987	0.0836906	1.07732	13.2865	0
Glycerophospholipids	lysoPC	lysoPC a C17:0	smoking habits	smokers vs non-smokers	-0.157206	0.0788377	0.0461475	0.013725	0.0945502	1.02434	-14.5472	0
Glycerophospholipids	PC aa	PC aa C32:3	smoking habits	smokers vs non-smokers	-0.160929	0.0765792	0.0355998	0.0144916	0.0962654	1.01653	-14.8647	0
Sphingolipids	SM	SM (OH) C22:2	smoking habits	smokers vs non-smokers	-0.152395	0.0738383	0.0390271	0.0211174	0.130746	0.883572	-14.1351	0
Glycerophospholipids	PC aa	PC aa C42:2	smoking habits	smokers vs non-smokers	0.141306	0.0894279	0.114081	0.0212416	0.130746	0.883572	15.1777	149
Glycerophospholipids	PC aa	PC aa C26:0	smoking habits	smokers vs non-smokers	0.233595	0.124581	0.0607867	0.0224311	0.130746	0.883572	26.3133	509
Glycerophospholipids	PC aa	PC aa C38:3	smoking habits	smokers vs non-smokers	0.106901	0.0770215	0.165156	0.0224939	0.130746	0.883572	11.2824	0
Glycerophospholipids	PC aa	PC aa C32:1	smoking habits	smokers vs non-smokers	0.150872	0.0773304	0.0510565	0.0250332	0.139352	0.855887	16.2848	0
Acylcarnitines	Acylcarnitines	C5	smoking habits	smokers vs non-smokers	-0.131224	0.07813	0.093043	0.0257027	0.139352	0.855887	-12.2979	977
Glycerophospholipids	PC ae	PC ae C38:0	smoking habits	smokers vs non-smokers	-0.123611	0.076074	0.104188	0.0262221	0.139352	0.855887	-11.6277	0
Aminoacids	Aminoacids	Ala	smoking habits	smokers vs non-smokers	-0.0395596	0.0771939	0.608322	0.0304799	0.15748	0.802776	-3.87873	0
Biogenic Amines	Biogenic Amines	total DMA	smoking habits	smokers vs non-smokers	0.138107	0.0804279	0.0859506	0.0383242	0.192657	0.715216	14.8099	101
Biogenic Amines	Biogenic Amines	Spermidine	smoking habits	smokers vs non-smokers	-0.208067	0.11935	0.0812747	0.0400713	0.196138	0.707438	-18.7847	467
Glycerophospholipids	PC ae	PC ae C38:4	smoking habits	smokers vs non-smokers	-0.15047	0.0796394	0.0588393	0.0415165	0.196738	0.706113	-13.9696	0
Acylcarnitines	Acylcarnitines	C3	smoking habits	smokers vs non-smokers	0.135073	0.076114	0.0759607	0.0423092	0.196738	0.706113	14.4621	7
Glycerophospholipids	PC aa	PC aa C36:5	smoking habits	smokers vs non-smokers	-0.141376	0.0760801	0.0631333	0.0458966	0.208214	0.68149	-13.1837	0
Acylcarnitines	Acylcarnitines	C2	smoking habits	smokers vs non-smokers	-0.102079	0.0768285	0.18396	0.0472123	0.209083	0.679682	-9.70419	0
Biogenic Amines	Biogenic Amines	Putrescine	smoking habits	smokers vs non-smokers	-0.21186	0.123608	0.0865332	0.0694202	0.293973	0.531693	-19.0922	486
Glycerophospholipids	PC ae	PC ae C40:1	smoking habits	smokers vs non-smokers	-0.069062	0.0779328	0.375524	0.0704732	0.293973	0.531693	-6.67312	0
Glycerophospholipids	PC ae	PC ae C34:0	smoking habits	smokers vs non-smokers	-0.132519	0.0779458	0.0891037	0.0711224	0.293973	0.531693	-12.4114	0
Aminoacids	Aminoacids	His	smoking habits	smokers vs non-smokers	0.0655532	0.0792748	0.408287	0.0746399	0.297405	0.526652	6.77495	0
Glycerophospholipids	PC aa	PC aa C42:6	smoking habits	smokers vs non-smokers	0.0950174	0.0880231	0.280383	0.0758684	0.297405	0.526652	9.9678	157
Sugars	Sugars	H1	smoking habits	smokers vs non-smokers	0.0683933	0.0750566	0.362178	0.0767496	0.297405	0.526652	7.07864	0
Aminoacids	Aminoacids	Asn	smoking habits	smokers vs non-smokers	-0.0253058	0.0786003	0.747487	0.079183	0.300572	0.522051	-2.49883	0
Glycerophospholipids	PC ae	PC ae C42:3	smoking habits	smokers vs non-smokers	-0.114755	0.079206	0.147388	0.0861816	0.317148	0.498739	-10.8415	0
Aminoacids	Aminoacids	Pro	smoking habits	smokers vs non-smokers	0.0606326	0.0769036	0.430449	0.0869598	0.317148	0.498739	6.25084	0
Glycerophospholipids	lysoPC	lysoPC a C28:0	smoking habits	smokers vs non-smokers	0.121617	0.0806448	0.131541	0.0945053	0.331056	0.480098	12.9321	151
Glycerophospholipids	PC ae	PC ae C40:4	smoking habits	smokers vs non-smokers	-0.129173	0.0794835	0.10413	0.0960815	0.331056	0.480098	-12.1178	0
Glycerophospholipids	PC aa	PC aa C38:6	smoking habits	smokers vs non-smokers	-0.0983745	0.0780722	0.207653	0.0993691	0.331056	0.480098	-9.36906	0
Glycerophospholipids	PC ae	PC ae C36:3	smoking habits	smokers vs non-smokers	-0.103198	0.0780264	0.185967	0.0999784	0.331056	0.480098	-9.80517	0
Sphingolipids	SM	SM (OH) C14:1	smoking habits	smokers vs non-smokers	-0.123274	0.0769486	0.10915	0.100917	0.331056	0.480098	-11.5978	0
Glycerophospholipids	PC aa	PC aa C36:2	smoking habits	smokers vs non-smokers	0.104229	0.0798191	0.191613	0.101453	0.331056	0.480098	10.9855	0
Glycerophospholipids	PC ae	PC ae C36:4	smoking habits	smokers vs non-smokers	-0.126333	0.0795422	0.112231	0.106274	0.340809	0.467489	-11.8678	0
Aminoacids	Aminoacids	Gly	smoking habits	smokers vs non-smokers	0.0158259	0.0776286	0.838457	0.116232	0.358484	0.44553	1.59518	0
Glycerophospholipids	PC aa	PC aa C42:5	smoking habits	smokers vs non-smokers	0.0526135	0.0796541	0.508917	0.116502	0.358484	0.44553	5.40222	2
Sphingolipids	SM	SM C18:1	smoking habits	smokers vs non-smokers	-0.0803219	0.0759988	0.290564	0.117567	0.358484	0.44553	-7.71808	0
Sphingolipids	SM	SM C26:1	smoking habits	smokers vs non-smokers	0.0752295	0.0789179	0.340457	0.12019	0.360569	0.443011	7.81316	0
Glycerophospholipids	PC ae	PC ae C40:5	smoking habits	smokers vs non-smokers	-0.107431	0.079011	0.173927	0.127747	0.377157	0.423477	-10.1861	0
Acylcarnitines	Acylcarnitines	C6 (C4:1-DC)	smoking habits	smokers vs non-smokers	0.535201	0.360497	0.137644	0.131742	0.382876	0.416942	70.7791	1107
Sphingolipids	SM	SM C16:1	smoking habits	smokers vs non-smokers	-0.0767469	0.0744745	0.302769	0.154565	0.435592	0.36092	-7.38758	0
Glycerophospholipids	PC aa	PC aa C42:0	smoking habits	smokers vs non-smokers	-0.107819	0.0790058	0.17235	0.158911	0.441156	0.355408	-10.221	2
Aminoacids	Aminoacids	Gln	smoking habits	smokers vs non-smokers	0.0862075	0.0794936	0.278161	0.171021	0.455442	0.341567	9.00325	0
Sphingolipids	SM	SM C24:0	smoking habits	smokers vs non-smokers	0.0960309	0.0804491	0.232601	0.171646	0.455442	0.341567	10.0793	0
Glycerophospholipids	PC aa	PC aa C40:4	smoking habits	smokers vs non-smokers	0.0749488	0.0793352	0.344807	0.175185	0.455442	0.341567	7.7829	0
Acylcarnitines	Acylcarnitines	C4	smoking habits	smokers vs non-smokers	0.110116	0.0796176	0.166645	0.175428	0.455442	0.341567	11.6408	480
Glycerophospholipids	PC aa	PC aa C36:3	smoking habits	smokers vs non-smokers	0.111132	0.0796068	0.162713	0.1763	0.455442	0.341567	11.7542	0
Glycerophospholipids	lysoPC	lysoPC a C28:1	smoking habits	smokers vs non-smokers	0.113945	0.0932374	0.221673	0.18051	0.45993	0.337309	12.069	198
Glycerophospholipids	PC aa	PC aa C34:2	smoking habits	smokers vs non-smokers	0.0428975	0.0800554	0.592064	0.193532	0.480018	0.318743	4.38309	0
Glycerophospholipids	PC ae	PC ae C38:3	smoking habits	smokers vs non-smokers	-0.0956986	0.0789202	0.225283	0.199506	0.480018	0.318743	-9.12622	0
Glycerophospholipids	PC ae	PC ae C32:2	smoking habits	smokers vs non-smokers	-0.100685	0.0769575	0.190763	0.200827	0.480018	0.318743	-9.57826	0
Glycerophospholipids	PC ae	PC ae C38:5	smoking habits	smokers vs non-smokers	-0.0990245	0.0792685	0.211581	0.201298	0.480018	0.318743	-9.42795	0
Glycerophospholipids	PC ae	PC ae C36:5	smoking habits	smokers vs non-smokers	-0.100137	0.0796974	0.208946	0.208686	0.491337	0.30862	-9.52869	0
Glycerophospholipids	PC ae	PC ae C32:1	smoking habits	smokers vs non-smokers	-0.0920828	0.0790413	0.24402	0.221338	0.514612	0.28852	-8.79704	0
Aminoacids	Aminoacids	Ser	smoking habits	smokers vs non-smokers	0.0389195	0.0796027	0.624897	0.232661	0.52437	0.280362	3.96868	0
Biogenic Amines	Biogenic Amines	alpha-AAA	smoking habits	smokers vs non-smokers	0.147326	0.133297	0.269052	0.233993	0.52437	0.280362	15.8732	597
Sphingolipids	SM	SM C26:0	smoking habits	smokers vs non-smokers	0.0915979	0.0802423	0.253655	0.241456	0.528363	0.277067	9.5924	107
Glycerophospholipids	PC ae	PC ae C38:1	smoking habits	smokers vs non-smokers	0.113481	0.0961466	0.237884	0.25135	0.539942	0.267653	12.0171	227
Aminoacids	Aminoacids	Asp	smoking habits	smokers vs non-smokers	0.101512	0.0822868	0.21734	0.252553	0.539942	0.267653	10.6843	42
Glycerophospholipids	PC aa	PC aa C24:0	smoking habits	smokers vs non-smokers	0.106968	0.0941112	0.255702	0.268929	0.568419	0.245331	11.2898	216
Glycerophospholipids	PC ae	PC ae C30:0	smoking habits	smokers vs non-smokers	-0.06682	0.0794618	0.4004	0.278763	0.576109	0.239495	-6.46365	3
Glycerophospholipids	lysoPC	lysoPC a C26:0	smoking habits	smokers vs non-smokers	0.100901	0.0859065	0.240177	0.28942	0.591561	0.228	10.6167	85
Glycerophospholipids	PC ae	PC ae C44:6	smoking habits	smokers vs non-smokers	-0.0657772	0.0791693	0.406062	0.297496	0.594992	0.225489	-6.36606	0
Glycerophospholipids	PC ae	PC ae C42:1	smoking habits	smokers vs non-smokers	0.0389579	0.0809128	0.630175	0.308819	0.6028	0.219826	3.97267	26
Sphingolipids	SM	SM C16:0	smoking habits	smokers vs non-smokers	0.0232518	0.078209	0.766235	0.311094	0.6028	0.219826	2.35242	0
Glycerophospholipids	PC ae	PC ae C36:1	smoking habits	smokers vs non-smokers	-0.0488996	0.076466	0.522502	0.311123	0.6028	0.219826	-4.77232	0
Glycerophospholipids	PC aa	PC aa C34:4	smoking habits	smokers vs non-smokers	-0.0866715	0.0786892	0.270705	0.318977	0.611646	0.2135	-8.30217	0
Aminoacids	Aminoacids	Lys	smoking habits	smokers vs non-smokers	0.0837702	0.0796326	0.292818	0.334473	0.634816	0.197352	8.7379	0
Glycerophospholipids	lysoPC	lysoPC a C16:1	smoking habits	smokers vs non-smokers	0.0788893	0.0788715	0.317201	0.35868	0.666891	0.175945	8.20845	0
Acylcarnitines	Acylcarnitines	C12	smoking habits	smokers vs non-smokers	0.196735	0.323318	0.542865	0.374141	0.666891	0.175945	21.7421	1069
Glycerophospholipids	PC ae	PC ae C34:1	smoking habits	smokers vs non-smokers	0.00641605	0.0768494	0.933463	0.377201	0.666891	0.175945	0.643668	0
Glycerophospholipids	PC aa	PC aa C42:1	smoking habits	smokers vs non-smokers	0.00504719	0.0802248	0.949836	0.37904	0.666891	0.175945	0.505994	6
Glycerophospholipids	PC ae	PC ae C42:2	smoking habits	smokers vs non-smokers	-0.032256	0.077387	0.676814	0.382792	0.666891	0.175945	-3.17413	0
Acylcarnitines	Acylcarnitines	C18:2	smoking habits	smokers vs non-smokers	-0.136191	0.14937	0.361892	0.388957	0.666891	0.175945	-12.7324	645
Sphingolipids	SM	SM (OH) C16:1	smoking habits	smokers vs non-smokers	-0.0724361	0.0773771	0.349199	0.394326	0.666891	0.175945	-6.98748	0
Glycerophospholipids	PC ae	PC ae C42:4	smoking habits	smokers vs non-smokers	-0.0639988	0.0792483	0.419336	0.395237	0.666891	0.175945	-6.19938	0
Glycerophospholipids	PC aa	PC aa C40:3	smoking habits	smokers vs non-smokers	0.0194299	0.0786844	0.804958	0.396655	0.666891	0.175945	1.96199	0
Biogenic Amines	Biogenic Amines	Creatinine	smoking habits	smokers vs non-smokers	-0.0677125	0.0721993	0.348319	0.396715	0.666891	0.175945	-6.54709	0
Glycerophospholipids	PC ae	PC ae C44:4	smoking habits	smokers vs non-smokers	-0.0811532	0.0806702	0.314422	0.401569	0.666891	0.175945	-7.79476	2
Glycerophospholipids	PC ae	PC ae C36:0	smoking habits	smokers vs non-smokers	-0.0677174	0.0791197	0.392061	0.430724	0.705282	0.151637	-6.54755	1
Sphingolipids	SM	SM C20:2	smoking habits	smokers vs non-smokers	-0.0686367	0.0772422	0.374223	0.43227	0.705282	0.151637	-6.63342	0
Acylcarnitines	Acylcarnitines	C14:1	smoking habits	smokers vs non-smokers	0.0727661	0.0793814	0.359318	0.452245	0.726706	0.138641	7.5479	316
Glycerophospholipids	PC ae	PC ae C40:3	smoking habits	smokers vs non-smokers	-0.0704398	0.0793443	0.374663	0.453215	0.726706	0.138641	-6.80162	0
Glycerophospholipids	PC aa	PC aa C40:2	smoking habits	smokers vs non-smokers	-0.0613975	0.0799335	0.442423	0.471108	0.74124	0.130041	-5.95507	2
Glycerophospholipids	lysoPC	lysoPC a C20:3	smoking habits	smokers vs non-smokers	0.0713802	0.0800714	0.372684	0.478403	0.74124	0.130041	7.39894	0
Aminoacids	Aminoacids	Arg	smoking habits	smokers vs non-smokers	0.0611006	0.0804725	0.447689	0.48301	0.74124	0.130041	6.30059	0
Glycerophospholipids	PC aa	PC aa C42:4	smoking habits	smokers vs non-smokers	0.0552684	0.0805377	0.49256	0.488245	0.74124	0.130041	5.68242	9
Glycerophospholipids	PC aa	PC aa C40:6	smoking habits	smokers vs non-smokers	-0.0667001	0.0772789	0.388078	0.490175	0.74124	0.130041	-6.45243	0
Glycerophospholipids	PC aa	PC aa C32:2	smoking habits	smokers vs non-smokers	0.0460584	0.0787597	0.558684	0.505811	0.758717	0.11992	4.71356	0
Biogenic Amines	Biogenic Amines	Ac-Orn	smoking habits	smokers vs non-smokers	-0.0856877	0.11517	0.456871	0.513615	0.764259	0.116759	-8.21192	441
Biogenic Amines	Biogenic Amines	t4-OH-Pro	smoking habits	smokers vs non-smokers	0.0488883	0.0793611	0.537879	0.532321	0.781585	0.107024	5.0103	0
Aminoacids	Aminoacids	Thr	smoking habits	smokers vs non-smokers	0.0471528	0.0789132	0.550156	0.533663	0.781585	0.107024	4.82821	0
Glycerophospholipids	PC aa	PC aa C40:5	smoking habits	smokers vs non-smokers	0.0530004	0.077885	0.496191	0.548499	0.792321	0.101099	5.44301	0
Acylcarnitines	Acylcarnitines	C16	smoking habits	smokers vs non-smokers	-0.0530765	0.0794633	0.504174	0.55547	0.792321	0.101099	-5.16926	590
Acylcarnitines	Acylcarnitines	C18:1	smoking habits	smokers vs non-smokers	-0.0330637	0.077329	0.668963	0.558033	0.792321	0.101099	-3.25231	12
Glycerophospholipids	PC ae	PC ae C44:5	smoking habits	smokers vs non-smokers	-0.0303498	0.0799413	0.704205	0.58119	0.807372	0.0929265	-2.98939	1
Acylcarnitines	Acylcarnitines	C8	smoking habits	smokers vs non-smokers	0.0622745	0.0802233	0.437593	0.585996	0.807372	0.0929265	6.42544	900
Glycerophospholipids	PC aa	PC aa C32:0	smoking habits	smokers vs non-smokers	0.0446537	0.0790495	0.572153	0.596407	0.814598	0.0890566	4.56657	0
Glycerophospholipids	PC aa	PC aa C38:4	smoking habits	smokers vs non-smokers	0.0367012	0.0781582	0.638658	0.6	0.814598	0.0890566	3.7383	0
Glycerophospholipids	PC aa	PC aa C38:1	smoking habits	smokers vs non-smokers	-0.0556355	0.0805626	0.489825	0.623195	0.832452	0.0796407	-5.41162	150
Glycerophospholipids	PC ae	PC ae C42:5	smoking habits	smokers vs non-smokers	-0.0276276	0.0791824	0.727156	0.630674	0.832452	0.0796407	-2.72494	4
Sphingolipids	SM	SM C22:3	smoking habits	smokers vs non-smokers	0.0665382	0.104671	0.52498	0.631053	0.832452	0.0796407	6.88018	339
Glycerophospholipids	PC ae	PC ae C38:2	smoking habits	smokers vs non-smokers	-0.042506	0.0792312	0.591626	0.644403	0.844077	0.0736177	-4.16153	0
Biogenic Amines	Biogenic Amines	Serotonin	smoking habits	smokers vs non-smokers	-0.0181014	0.0840837	0.82955	0.654426	0.84717	0.0720294	-1.79385	66
Glycerophospholipids	PC aa	PC aa C38:5	smoking habits	smokers vs non-smokers	-0.0416436	0.0764499	0.585948	0.663116	0.850617	0.0702658	-4.07884	0
Biogenic Amines	Biogenic Amines	Met-SO	smoking habits	smokers vs non-smokers	-0.121062	0.209299	0.562984	0.70144	0.881539	0.0547584	-11.4021	867
Sphingolipids	SM	SM (OH) C22:1	smoking habits	smokers vs non-smokers	-0.0410059	0.0790854	0.604109	0.707192	0.882803	0.0541361	-4.01765	0
Biogenic Amines	Biogenic Amines	DOPA	smoking habits	smokers vs non-smokers	-0.114836	0.218815	0.599717	0.718992	0.883347	0.0538686	-10.8488	881
Glycerophospholipids	PC aa	PC aa C28:1	smoking habits	smokers vs non-smokers	0.0105434	0.0800412	0.895202	0.726119	0.883347	0.0538686	1.05992	29
Biogenic Amines	Biogenic Amines	ADMA	smoking habits	smokers vs non-smokers	-0.0439938	0.0803391	0.583966	0.728645	0.883347	0.0538686	-4.30401	541
Glycerophospholipids	lysoPC	lysoPC a C18:0	smoking habits	smokers vs non-smokers	-0.046533	0.0801769	0.561659	0.739674	0.883347	0.0538686	-4.54669	0
Glycerophospholipids	PC aa	PC aa C40:1	smoking habits	smokers vs non-smokers	-0.161485	0.377127	0.668507	0.740573	0.883347	0.0538686	-14.9121	1102
Glycerophospholipids	lysoPC	lysoPC a C20:4	smoking habits	smokers vs non-smokers	-0.022381	0.0800555	0.779809	0.749148	0.887526	0.0518191	-2.21324	0
Glycerophospholipids	PC ae	PC ae C40:2	smoking habits	smokers vs non-smokers	-0.0364494	0.0767503	0.634852	0.783081	0.921855	0.0353376	-3.57931	0
Glycerophospholipids	PC ae	PC ae C30:1	smoking habits	smokers vs non-smokers	-0.00127283	0.0955705	0.989374	0.800936	0.931837	0.0306599	-0.127202	222
Glycerophospholipids	PC ae	PC ae C44:3	smoking habits	smokers vs non-smokers	-0.0131359	0.141647	0.926113	0.805808	0.931837	0.0306599	-1.305	625
Glycerophospholipids	PC aa	PC aa C36:4	smoking habits	smokers vs non-smokers	0.0311751	0.0795718	0.695216	0.817108	0.937975	0.0278088	3.16661	0
Aminoacids	Aminoacids	Met	smoking habits	smokers vs non-smokers	-0.0183392	0.0783531	0.81494	0.829832	0.937975	0.0278088	-1.8172	0
Glycerophospholipids	PC aa	PC aa C30:2	smoking habits	smokers vs non-smokers	0.0670503	0.207976	0.747154	0.864249	0.962577	0.0165646	6.93492	863
Sphingolipids	SM	SM C18:0	smoking habits	smokers vs non-smokers	-0.00856888	0.0785338	0.913115	0.887066	0.96278	0.0164728	-0.853227	0
Glycerophospholipids	lysoPC	lysoPC a C16:0	smoking habits	smokers vs non-smokers	-0.00531909	0.0803102	0.947193	0.88969	0.96278	0.0164728	-0.530496	0
Acylcarnitines	Acylcarnitines	C12:1	smoking habits	smokers vs non-smokers	0.0201417	0.144779	0.889355	0.889847	0.96278	0.0164728	2.03459	638
Biogenic Amines	Biogenic Amines	Taurine	smoking habits	smokers vs non-smokers	-0.0229006	0.0806377	0.776415	0.891775	0.96278	0.0164728	-2.26404	0
Glycerophospholipids	lysoPC	lysoPC a C26:1	smoking habits	smokers vs non-smokers	-0.042745	0.138296	0.757258	0.916274	0.977514	0.0098769	-4.18443	587
Biogenic Amines	Biogenic Amines	SDMA	smoking habits	smokers vs non-smokers	-0.0260221	0.151553	0.863671	0.919704	0.977514	0.0098769	-2.56865	650
Glycerophospholipids	PC aa	PC aa C34:3	smoking habits	smokers vs non-smokers	-0.00496934	0.0769523	0.948511	0.935679	0.98451	0.00677972	-0.495701	0
Glycerophospholipids	PC aa	PC aa C30:0	smoking habits	smokers vs non-smokers	-0.0120153	0.0785556	0.878436	0.945815	0.98451	0.00677972	-1.19434	0
Sphingolipids	SM	SM (OH) C24:1	smoking habits	smokers vs non-smokers	-0.0171893	0.0794299	0.82867	0.950044	0.98451	0.00677972	-1.70424	1
Glycerophospholipids	lysoPC	lysoPC a C24:0	smoking habits	smokers vs non-smokers	0.0151342	0.0803548	0.850608	0.952752	0.98451	0.00677972	1.52493	327

## Sheet: TableS12-former_smokers
Group	Category	metabolite	Parameter	Level1	beta	SE	Pvalue	Overall_Pvalue	FDR_Pvalue	negative_log10fdr	variation_perc	NLOWERbound
Acylcarnitines	Acylcarnitines	C0	smoking habits	former smokers vs non-smokers	0.0424519	0.0555194	0.444492	4.12e-05	0.0038331	2.41645	4.33658	0
Glycerophospholipids	PC ae	PC ae C34:3	smoking habits	former smokers vs non-smokers	-0.13312	0.0574416	0.0204769	0.000102142	0.00494821	2.30555	-12.464	0
Biogenic Amines	Biogenic Amines	Kynurenine	smoking habits	former smokers vs non-smokers	0.0913643	0.0567493	0.107406	0.000106413	0.00494821	2.30555	9.56681	0
Aminoacids	Aminoacids	Ile	smoking habits	former smokers vs non-smokers	0.0572441	0.0543437	0.29217	0.000194466	0.00723415	2.14061	5.89143	0
Glycerophospholipids	PC aa	PC aa C34:1	smoking habits	former smokers vs non-smokers	0.148572	0.0584589	0.0110383	0.000263572	0.00817075	2.08774	16.0177	0
Glycerophospholipids	PC ae	PC ae C30:2	smoking habits	former smokers vs non-smokers	-0.06165	0.0586984	0.293588	0.000431095	0.0114548	1.94101	-5.97881	5
Glycerophospholipids	PC ae	PC ae C34:2	smoking habits	former smokers vs non-smokers	-0.0807157	0.0572724	0.158738	0.000621192	0.0131669	1.88052	-7.75441	0
Aminoacids	Aminoacids	Orn	smoking habits	former smokers vs non-smokers	-0.00683078	0.0573738	0.90523	0.000691906	0.0131669	1.88052	-0.68075	0
Glycerophospholipids	PC ae	PC ae C40:6	smoking habits	former smokers vs non-smokers	-0.0667356	0.0581327	0.250974	0.000707896	0.0131669	1.88052	-6.45575	0
Aminoacids	Aminoacids	Tyr	smoking habits	former smokers vs non-smokers	-0.0727873	0.0561416	0.194805	0.00114124	0.0192973	1.7145	-7.02014	0
Aminoacids	Aminoacids	Glu	smoking habits	former smokers vs non-smokers	0.0970667	0.0574523	0.0911202	0.00131181	0.0203331	1.6918	10.1934	0
Glycerophospholipids	PC aa	PC aa C38:0	smoking habits	former smokers vs non-smokers	-0.0553531	0.0584429	0.343572	0.00209822	0.0278068	1.55585	-5.3849	0
Glycerophospholipids	lysoPC	lysoPC a C18:2	smoking habits	former smokers vs non-smokers	-0.0526319	0.0576526	0.361288	0.00220014	0.0278068	1.55585	-5.12708	0
Glycerophospholipids	PC ae	PC ae C38:6	smoking habits	former smokers vs non-smokers	-0.102121	0.0587554	0.0821991	0.00224248	0.0278068	1.55585	-9.70795	0
Aminoacids	Aminoacids	Leu	smoking habits	former smokers vs non-smokers	0.0599377	0.0554987	0.280149	0.00295768	0.034383	1.46366	6.17704	0
Glycerophospholipids	lysoPC	lysoPC a C18:1	smoking habits	former smokers vs non-smokers	0.0520454	0.0585697	0.374215	0.00383258	0.0405429	1.39208	5.34236	0
Glycerophospholipids	PC aa	PC aa C36:0	smoking habits	former smokers vs non-smokers	-0.132491	0.0590057	0.024743	0.00392351	0.0405429	1.39208	-12.4089	8
Glycerophospholipids	PC aa	PC aa C36:6	smoking habits	former smokers vs non-smokers	-0.00750138	0.0577463	0.896644	0.00528795	0.0504453	1.29718	-0.747332	0
Aminoacids	Aminoacids	Cit	smoking habits	former smokers vs non-smokers	0.0204952	0.0569715	0.719038	0.00580948	0.0504453	1.29718	2.07067	1
Aminoacids	Aminoacids	Phe	smoking habits	former smokers vs non-smokers	-0.0273587	0.0573961	0.633601	0.00605713	0.0504453	1.29718	-2.69878	0
Glycerophospholipids	PC ae	PC ae C36:2	smoking habits	former smokers vs non-smokers	-0.0853577	0.0573067	0.136358	0.00608637	0.0504453	1.29718	-8.18162	0
Aminoacids	Aminoacids	Trp	smoking habits	former smokers vs non-smokers	-0.03366	0.0578968	0.560985	0.00623786	0.0504453	1.29718	-3.30998	0
Glycerophospholipids	PC aa	PC aa C36:1	smoking habits	former smokers vs non-smokers	0.162421	0.0581973	0.00525657	0.0068453	0.0530511	1.27531	17.6356	0
Aminoacids	Aminoacids	Val	smoking habits	former smokers vs non-smokers	0.0117576	0.0567984	0.836006	0.00721943	0.0537125	1.26992	1.18269	0
Sphingolipids	SM	SM C24:1	smoking habits	former smokers vs non-smokers	0.00141156	0.0591957	0.980976	0.0116987	0.0836906	1.07732	0.141256	0
Glycerophospholipids	lysoPC	lysoPC a C17:0	smoking habits	former smokers vs non-smokers	-0.0478983	0.0591944	0.418418	0.013725	0.0945502	1.02434	-4.67693	0
Glycerophospholipids	PC aa	PC aa C32:3	smoking habits	former smokers vs non-smokers	-0.0907068	0.0574986	0.11467	0.0144916	0.0962654	1.01653	-8.67146	0
Sphingolipids	SM	SM (OH) C22:2	smoking habits	former smokers vs non-smokers	-0.0483798	0.0554406	0.382858	0.0211174	0.130746	0.883572	-4.72282	0
Glycerophospholipids	PC aa	PC aa C42:2	smoking habits	former smokers vs non-smokers	0.0422963	0.0671851	0.52899	0.0212416	0.130746	0.883572	4.32035	149
Glycerophospholipids	PC aa	PC aa C26:0	smoking habits	former smokers vs non-smokers	-0.00548107	0.0944223	0.95371	0.0224311	0.130746	0.883572	-0.546607	509
Glycerophospholipids	PC aa	PC aa C38:3	smoking habits	former smokers vs non-smokers	0.0743248	0.0578308	0.198719	0.0224939	0.130746	0.883572	7.71566	0
Glycerophospholipids	PC aa	PC aa C32:1	smoking habits	former smokers vs non-smokers	0.182518	0.0580627	0.00166963	0.0250332	0.139352	0.855887	20.0235	0
Acylcarnitines	Acylcarnitines	C5	smoking habits	former smokers vs non-smokers	-0.0641062	0.058663	0.274488	0.0257027	0.139352	0.855887	-6.20946	977
Glycerophospholipids	PC ae	PC ae C38:0	smoking habits	former smokers vs non-smokers	0.00356377	0.0571194	0.950251	0.0262221	0.139352	0.855887	0.357012	0
Aminoacids	Aminoacids	Ala	smoking habits	former smokers vs non-smokers	0.0249053	0.0579602	0.667416	0.0304799	0.15748	0.802776	2.5218	0
Biogenic Amines	Biogenic Amines	total DMA	smoking habits	former smokers vs non-smokers	0.0162657	0.0603884	0.78766	0.0383242	0.192657	0.715216	1.63987	101
Biogenic Amines	Biogenic Amines	Spermidine	smoking habits	former smokers vs non-smokers	-0.0865253	0.0894219	0.333241	0.0400713	0.196138	0.707438	-8.28876	467
Glycerophospholipids	PC ae	PC ae C38:4	smoking habits	former smokers vs non-smokers	-0.125213	0.0597963	0.0362603	0.0415165	0.196738	0.706113	-11.7691	0
Acylcarnitines	Acylcarnitines	C3	smoking habits	former smokers vs non-smokers	0.0470323	0.0571514	0.410542	0.0423092	0.196738	0.706113	4.81558	7
Glycerophospholipids	PC aa	PC aa C36:5	smoking habits	former smokers vs non-smokers	0.0104294	0.0571239	0.855131	0.0458966	0.208214	0.68149	1.0484	0
Acylcarnitines	Acylcarnitines	C2	smoking habits	former smokers vs non-smokers	-0.0426914	0.0576859	0.459259	0.0472123	0.209083	0.679682	-4.1793	0
Biogenic Amines	Biogenic Amines	Putrescine	smoking habits	former smokers vs non-smokers	-0.00671185	0.0919413	0.941805	0.0694202	0.293973	0.531693	-0.668938	486
Glycerophospholipids	PC ae	PC ae C40:1	smoking habits	former smokers vs non-smokers	-0.0323489	0.058515	0.580379	0.0704732	0.293973	0.531693	-3.18313	0
Glycerophospholipids	PC ae	PC ae C34:0	smoking habits	former smokers vs non-smokers	0.0300553	0.0585248	0.607568	0.0711224	0.293973	0.531693	3.05115	0
Aminoacids	Aminoacids	His	smoking habits	former smokers vs non-smokers	0.0487623	0.0595226	0.412659	0.0746399	0.297405	0.526652	4.99708	0
Glycerophospholipids	PC aa	PC aa C42:6	smoking habits	former smokers vs non-smokers	0.0894004	0.0660143	0.175654	0.0758684	0.297405	0.526652	9.35185	157
Sugars	Sugars	H1	smoking habits	former smokers vs non-smokers	0.183939	0.0563555	0.0010989	0.0767496	0.297405	0.526652	20.1942	0
Aminoacids	Aminoacids	Asn	smoking habits	former smokers vs non-smokers	-0.0713191	0.0590162	0.226868	0.079183	0.300572	0.522051	-6.88353	0
Glycerophospholipids	PC ae	PC ae C42:3	smoking habits	former smokers vs non-smokers	0.0188644	0.0594709	0.751089	0.0861816	0.317148	0.498739	1.90435	0
Aminoacids	Aminoacids	Pro	smoking habits	former smokers vs non-smokers	0.058399	0.0577422	0.311837	0.0869598	0.317148	0.498739	6.01379	0
Glycerophospholipids	lysoPC	lysoPC a C28:0	smoking habits	former smokers vs non-smokers	0.0151885	0.0605512	0.80194	0.0945053	0.331056	0.480098	1.53044	151
Glycerophospholipids	PC ae	PC ae C40:4	smoking habits	former smokers vs non-smokers	-0.0233398	0.0596793	0.695733	0.0960815	0.331056	0.480098	-2.30695	0
Glycerophospholipids	PC aa	PC aa C38:6	smoking habits	former smokers vs non-smokers	-0.00720878	0.0586196	0.902126	0.0993691	0.331056	0.480098	-0.718286	0
Glycerophospholipids	PC ae	PC ae C36:3	smoking habits	former smokers vs non-smokers	-0.0454173	0.0585852	0.438201	0.0999784	0.331056	0.480098	-4.44014	0
Sphingolipids	SM	SM (OH) C14:1	smoking habits	former smokers vs non-smokers	-0.0519552	0.057776	0.368519	0.100917	0.331056	0.480098	-5.06286	0
Glycerophospholipids	PC aa	PC aa C36:2	smoking habits	former smokers vs non-smokers	0.0419029	0.0599313	0.484438	0.101453	0.331056	0.480098	4.27932	0
Glycerophospholipids	PC ae	PC ae C36:4	smoking habits	former smokers vs non-smokers	-0.148372	0.0597234	0.0129802	0.106274	0.340809	0.467489	-13.7889	0
Aminoacids	Aminoacids	Gly	smoking habits	former smokers vs non-smokers	-0.0193955	0.0582865	0.739315	0.116232	0.358484	0.44553	-1.92086	0
Glycerophospholipids	PC aa	PC aa C42:5	smoking habits	former smokers vs non-smokers	-0.0121624	0.0598074	0.838854	0.116502	0.358484	0.44553	-1.20887	2
Sphingolipids	SM	SM C18:1	smoking habits	former smokers vs non-smokers	-0.0284282	0.0570629	0.618349	0.117567	0.358484	0.44553	-2.80279	0
Sphingolipids	SM	SM C26:1	smoking habits	former smokers vs non-smokers	-0.0110786	0.0592546	0.851687	0.12019	0.360569	0.443011	-1.10175	0
Glycerophospholipids	PC ae	PC ae C40:5	smoking habits	former smokers vs non-smokers	-0.087752	0.0593245	0.139091	0.127747	0.377157	0.423477	-8.4012	0
Acylcarnitines	Acylcarnitines	C6 (C4:1-DC)	smoking habits	former smokers vs non-smokers	0.174023	0.274683	0.526379	0.131742	0.382876	0.416942	19.0083	1107
Sphingolipids	SM	SM C16:1	smoking habits	former smokers vs non-smokers	-0.0510892	0.0559184	0.360906	0.154565	0.435592	0.36092	-4.98061	0
Glycerophospholipids	PC aa	PC aa C42:0	smoking habits	former smokers vs non-smokers	-0.0374568	0.0593208	0.527761	0.158911	0.441156	0.355408	-3.67639	2
Aminoacids	Aminoacids	Gln	smoking habits	former smokers vs non-smokers	-0.0291169	0.0596869	0.625672	0.171021	0.455442	0.341567	-2.86971	0
Sphingolipids	SM	SM C24:0	smoking habits	former smokers vs non-smokers	0.0530804	0.0604043	0.379535	0.171646	0.455442	0.341567	5.45145	0
Glycerophospholipids	PC aa	PC aa C40:4	smoking habits	former smokers vs non-smokers	0.00531785	0.059568	0.928864	0.175185	0.455442	0.341567	0.533202	0
Acylcarnitines	Acylcarnitines	C4	smoking habits	former smokers vs non-smokers	-0.0553836	0.05978	0.354209	0.175428	0.455442	0.341567	-5.38778	480
Glycerophospholipids	PC aa	PC aa C36:3	smoking habits	former smokers vs non-smokers	0.0631209	0.0597719	0.290955	0.1763	0.455442	0.341567	6.51556	0
Glycerophospholipids	lysoPC	lysoPC a C28:1	smoking habits	former smokers vs non-smokers	-0.0132409	0.0700782	0.850136	0.18051	0.45993	0.337309	-1.31536	198
Glycerophospholipids	PC aa	PC aa C34:2	smoking habits	former smokers vs non-smokers	-0.00281214	0.0601087	0.962685	0.193532	0.480018	0.318743	-0.280819	0
Glycerophospholipids	PC ae	PC ae C38:3	smoking habits	former smokers vs non-smokers	0.000406277	0.0592564	0.99453	0.199506	0.480018	0.318743	0.0406359	0
Glycerophospholipids	PC ae	PC ae C32:2	smoking habits	former smokers vs non-smokers	-0.0529794	0.0577827	0.35921	0.200827	0.480018	0.318743	-5.16004	0
Glycerophospholipids	PC ae	PC ae C38:5	smoking habits	former smokers vs non-smokers	-0.118338	0.0595179	0.0467806	0.201298	0.480018	0.318743	-11.1605	0
Glycerophospholipids	PC ae	PC ae C36:5	smoking habits	former smokers vs non-smokers	-0.160531	0.0598399	0.00730346	0.208686	0.491337	0.30862	-14.8309	0
Glycerophospholipids	PC ae	PC ae C32:1	smoking habits	former smokers vs non-smokers	-0.0725175	0.0593473	0.221739	0.221338	0.514612	0.28852	-6.99505	0
Aminoacids	Aminoacids	Ser	smoking habits	former smokers vs non-smokers	-0.00979431	0.0597688	0.869833	0.232661	0.52437	0.280362	-0.974651	0
Biogenic Amines	Biogenic Amines	alpha-AAA	smoking habits	former smokers vs non-smokers	-0.0760789	0.101112	0.451798	0.233993	0.52437	0.280362	-7.3257	597
Sphingolipids	SM	SM C26:0	smoking habits	former smokers vs non-smokers	-0.0383165	0.060249	0.524797	0.241456	0.528363	0.277067	-3.75917	107
Glycerophospholipids	PC ae	PC ae C38:1	smoking habits	former smokers vs non-smokers	0.0299648	0.0722628	0.678388	0.25135	0.539942	0.267653	3.04182	227
Aminoacids	Aminoacids	Asp	smoking habits	former smokers vs non-smokers	0.117382	0.0617546	0.0573306	0.252553	0.539942	0.267653	12.4549	42
Glycerophospholipids	PC aa	PC aa C24:0	smoking habits	former smokers vs non-smokers	0.00160097	0.0706508	0.981921	0.268929	0.568419	0.245331	0.160225	216
Glycerophospholipids	PC ae	PC ae C30:0	smoking habits	former smokers vs non-smokers	0.0404163	0.0596631	0.498146	0.278763	0.576109	0.239495	4.12442	3
Glycerophospholipids	lysoPC	lysoPC a C26:0	smoking habits	former smokers vs non-smokers	0.0121716	0.0644836	0.850285	0.28942	0.591561	0.228	1.2246	85
Glycerophospholipids	PC ae	PC ae C44:6	smoking habits	former smokers vs non-smokers	-0.0691863	0.0594434	0.244464	0.297496	0.594992	0.225489	-6.68472	0
Glycerophospholipids	PC ae	PC ae C42:1	smoking habits	former smokers vs non-smokers	0.00858574	0.0607526	0.887615	0.308819	0.6028	0.219826	0.862271	26
Sphingolipids	SM	SM C16:0	smoking habits	former smokers vs non-smokers	-0.0139604	0.0587223	0.812086	0.311094	0.6028	0.219826	-1.38634	0
Glycerophospholipids	PC ae	PC ae C36:1	smoking habits	former smokers vs non-smokers	0.0292562	0.0574137	0.610354	0.311123	0.6028	0.219826	2.96884	0
Glycerophospholipids	PC aa	PC aa C34:4	smoking habits	former smokers vs non-smokers	4.72e-05	0.0590829	0.999363	0.318977	0.611646	0.2135	0.0047162	0
Aminoacids	Aminoacids	Lys	smoking habits	former smokers vs non-smokers	0.00104552	0.0597912	0.986049	0.334473	0.634816	0.197352	0.104607	0
Glycerophospholipids	lysoPC	lysoPC a C16:1	smoking habits	former smokers vs non-smokers	0.110933	0.0592198	0.0610342	0.35868	0.666891	0.175945	11.732	0
Acylcarnitines	Acylcarnitines	C12	smoking habits	former smokers vs non-smokers	-0.125578	0.246007	0.609726	0.374141	0.666891	0.175945	-11.8013	1069
Glycerophospholipids	PC ae	PC ae C34:1	smoking habits	former smokers vs non-smokers	0.0438838	0.0577015	0.446937	0.377201	0.666891	0.175945	4.4861	0
Glycerophospholipids	PC aa	PC aa C42:1	smoking habits	former smokers vs non-smokers	0.0400946	0.060237	0.505658	0.37904	0.666891	0.175945	4.09092	6
Glycerophospholipids	PC ae	PC ae C42:2	smoking habits	former smokers vs non-smokers	0.00623129	0.0581051	0.914597	0.382792	0.666891	0.175945	0.625074	0
Acylcarnitines	Acylcarnitines	C18:2	smoking habits	former smokers vs non-smokers	-0.021263	0.111082	0.848198	0.388957	0.666891	0.175945	-2.10385	645
Sphingolipids	SM	SM (OH) C16:1	smoking habits	former smokers vs non-smokers	-0.0269344	0.0580977	0.642931	0.394326	0.666891	0.175945	-2.65749	0
Glycerophospholipids	PC ae	PC ae C42:4	smoking habits	former smokers vs non-smokers	-0.00841097	0.0595027	0.88759	0.395237	0.666891	0.175945	-0.83757	0
Glycerophospholipids	PC aa	PC aa C40:3	smoking habits	former smokers vs non-smokers	0.0450735	0.0590793	0.445504	0.396655	0.666891	0.175945	4.61047	0
Biogenic Amines	Biogenic Amines	Creatinine	smoking habits	former smokers vs non-smokers	0.0763544	0.0542101	0.158986	0.396715	0.666891	0.175945	7.9345	0
Glycerophospholipids	PC ae	PC ae C44:4	smoking habits	former smokers vs non-smokers	-0.0278528	0.0605683	0.645618	0.401569	0.666891	0.175945	-2.74685	2
Glycerophospholipids	PC ae	PC ae C36:0	smoking habits	former smokers vs non-smokers	0.0361975	0.0594062	0.542311	0.430724	0.705282	0.151637	3.68606	1
Sphingolipids	SM	SM C20:2	smoking habits	former smokers vs non-smokers	-0.0213152	0.0579964	0.713227	0.43227	0.705282	0.151637	-2.10896	0
Acylcarnitines	Acylcarnitines	C14:1	smoking habits	former smokers vs non-smokers	0.00389573	0.0596027	0.947886	0.452245	0.726706	0.138641	0.390332	316
Glycerophospholipids	PC ae	PC ae C40:3	smoking habits	former smokers vs non-smokers	0.0380922	0.0595748	0.522563	0.453215	0.726706	0.138641	3.8827	0
Glycerophospholipids	PC aa	PC aa C40:2	smoking habits	former smokers vs non-smokers	0.0611836	0.0600172	0.307997	0.471108	0.74124	0.130041	6.30941	2
Glycerophospholipids	lysoPC	lysoPC a C20:3	smoking habits	former smokers vs non-smokers	0.0687743	0.0601207	0.25265	0.478403	0.74124	0.130041	7.11944	0
Aminoacids	Aminoacids	Arg	smoking habits	former smokers vs non-smokers	0.0341977	0.0604219	0.571406	0.48301	0.74124	0.130041	3.47892	0
Glycerophospholipids	PC aa	PC aa C42:4	smoking habits	former smokers vs non-smokers	-0.0784955	0.0604771	0.194309	0.488245	0.74124	0.130041	-7.54937	9
Glycerophospholipids	PC aa	PC aa C40:6	smoking habits	former smokers vs non-smokers	0.0269847	0.058024	0.641888	0.490175	0.74124	0.130041	2.73521	0
Glycerophospholipids	PC aa	PC aa C32:2	smoking habits	former smokers vs non-smokers	0.0807893	0.0591359	0.171888	0.505811	0.758717	0.11992	8.41424	0
Biogenic Amines	Biogenic Amines	Ac-Orn	smoking habits	former smokers vs non-smokers	0.0483721	0.085676	0.57235	0.513615	0.764259	0.116759	4.95612	441
Biogenic Amines	Biogenic Amines	t4-OH-Pro	smoking habits	former smokers vs non-smokers	-0.0679826	0.0595874	0.253916	0.532321	0.781585	0.107024	-6.57233	0
Aminoacids	Aminoacids	Thr	smoking habits	former smokers vs non-smokers	-0.0828083	0.0592511	0.162239	0.533663	0.781585	0.107024	-7.94724	0
Glycerophospholipids	PC aa	PC aa C40:5	smoking habits	former smokers vs non-smokers	0.0502351	0.0584791	0.390326	0.548499	0.792321	0.101099	5.15183	0
Acylcarnitines	Acylcarnitines	C16	smoking habits	former smokers vs non-smokers	0.0430136	0.0596642	0.470953	0.55547	0.792321	0.101099	4.39521	590
Acylcarnitines	Acylcarnitines	C18:1	smoking habits	former smokers vs non-smokers	-0.155687	0.0580708	0.00734043	0.558033	0.792321	0.101099	-14.4173	12
Glycerophospholipids	PC ae	PC ae C44:5	smoking habits	former smokers vs non-smokers	-0.0304684	0.0600231	0.611726	0.58119	0.807372	0.0929265	-3.00089	1
Acylcarnitines	Acylcarnitines	C8	smoking habits	former smokers vs non-smokers	-0.0190277	0.0602348	0.752084	0.585996	0.807372	0.0929265	-1.88478	900
Glycerophospholipids	PC aa	PC aa C32:0	smoking habits	former smokers vs non-smokers	0.0535873	0.0593534	0.366605	0.596407	0.814598	0.0890566	5.50491	0
Glycerophospholipids	PC aa	PC aa C38:4	smoking habits	former smokers vs non-smokers	-0.0411402	0.0586842	0.483276	0.6	0.814598	0.0890566	-4.03054	0
Glycerophospholipids	PC aa	PC aa C38:1	smoking habits	former smokers vs non-smokers	0.0202101	0.0604895	0.738297	0.623195	0.832452	0.0796407	2.04157	150
Glycerophospholipids	PC ae	PC ae C42:5	smoking habits	former smokers vs non-smokers	-0.0292728	0.059447	0.622424	0.630674	0.832452	0.0796407	-2.88485	4
Sphingolipids	SM	SM C22:3	smoking habits	former smokers vs non-smokers	0.000213284	0.0789636	0.997845	0.631053	0.832452	0.0796407	0.0213307	339
Glycerophospholipids	PC ae	PC ae C38:2	smoking habits	former smokers vs non-smokers	0.00465709	0.0594899	0.937602	0.644403	0.844077	0.0736177	0.466795	0
Biogenic Amines	Biogenic Amines	Serotonin	smoking habits	former smokers vs non-smokers	-0.00507656	0.063143	0.935921	0.654426	0.84717	0.0720294	-0.50637	66
Glycerophospholipids	PC aa	PC aa C38:5	smoking habits	former smokers vs non-smokers	-0.0177947	0.0574015	0.756559	0.663116	0.850617	0.0702658	-1.76373	0
Biogenic Amines	Biogenic Amines	Met-SO	smoking habits	former smokers vs non-smokers	-0.128859	0.156641	0.410714	0.70144	0.881539	0.0547584	-12.0902	867
Sphingolipids	SM	SM (OH) C22:1	smoking habits	former smokers vs non-smokers	-0.0154682	0.0593804	0.794483	0.707192	0.882803	0.0541361	-1.53492	0
Biogenic Amines	Biogenic Amines	DOPA	smoking habits	former smokers vs non-smokers	-0.0288335	0.164311	0.860701	0.718992	0.883347	0.0538686	-2.84218	881
Glycerophospholipids	PC aa	PC aa C28:1	smoking habits	former smokers vs non-smokers	0.00319158	0.0600981	0.957647	0.726119	0.883347	0.0538686	0.319668	29
Biogenic Amines	Biogenic Amines	ADMA	smoking habits	former smokers vs non-smokers	0.0371854	0.0603217	0.537597	0.728645	0.883347	0.0538686	3.78854	541
Glycerophospholipids	lysoPC	lysoPC a C18:0	smoking habits	former smokers vs non-smokers	0.028501	0.0601999	0.6359	0.739674	0.883347	0.0538686	2.8911	0
Glycerophospholipids	PC aa	PC aa C40:1	smoking habits	former smokers vs non-smokers	-0.176639	0.279281	0.527075	0.740573	0.883347	0.0538686	-16.1917	1102
Glycerophospholipids	lysoPC	lysoPC a C20:4	smoking habits	former smokers vs non-smokers	-0.0501175	0.0601088	0.404405	0.749148	0.887526	0.0518191	-4.88823	0
Glycerophospholipids	PC ae	PC ae C40:2	smoking habits	former smokers vs non-smokers	0.0476041	0.0576271	0.408763	0.783081	0.921855	0.0353376	4.87554	0
Glycerophospholipids	PC ae	PC ae C30:1	smoking habits	former smokers vs non-smokers	-0.0681618	0.0718066	0.342498	0.800936	0.931837	0.0306599	-6.58907	222
Glycerophospholipids	PC ae	PC ae C44:3	smoking habits	former smokers vs non-smokers	-0.0877394	0.106402	0.409595	0.805808	0.931837	0.0306599	-8.40005	625
Glycerophospholipids	PC aa	PC aa C36:4	smoking habits	former smokers vs non-smokers	-0.0335716	0.0597456	0.574178	0.817108	0.937975	0.0278088	-3.30143	0
Aminoacids	Aminoacids	Met	smoking habits	former smokers vs non-smokers	-0.0111848	0.0588305	0.849216	0.829832	0.937975	0.0278088	-1.11225	0
Glycerophospholipids	PC aa	PC aa C30:2	smoking habits	former smokers vs non-smokers	-0.145064	0.158454	0.359933	0.864249	0.962577	0.0165646	-13.5033	863
Sphingolipids	SM	SM C18:0	smoking habits	former smokers vs non-smokers	0.0442122	0.0589663	0.453383	0.887066	0.96278	0.0164728	4.52041	0
Glycerophospholipids	lysoPC	lysoPC a C16:0	smoking habits	former smokers vs non-smokers	0.0497944	0.0603001	0.408931	0.88969	0.96278	0.0164728	5.1055	0
Acylcarnitines	Acylcarnitines	C12:1	smoking habits	former smokers vs non-smokers	-0.0108873	0.10783	0.919576	0.889847	0.96278	0.0164728	-1.08283	638
Biogenic Amines	Biogenic Amines	Taurine	smoking habits	former smokers vs non-smokers	2.81e-05	0.0605459	0.99963	0.891775	0.96278	0.0164728	0.00281005	0
Glycerophospholipids	lysoPC	lysoPC a C26:1	smoking habits	former smokers vs non-smokers	0.130339	0.102937	0.205442	0.916274	0.977514	0.0098769	13.9214	587
Biogenic Amines	Biogenic Amines	SDMA	smoking habits	former smokers vs non-smokers	0.12916	0.112656	0.251589	0.919704	0.977514	0.0098769	13.7873	650
Glycerophospholipids	PC aa	PC aa C34:3	smoking habits	former smokers vs non-smokers	0.067676	0.0577788	0.24148	0.935679	0.98451	0.00677972	7.00186	0
Glycerophospholipids	PC aa	PC aa C30:0	smoking habits	former smokers vs non-smokers	0.118336	0.0589826	0.0448266	0.945815	0.98451	0.00677972	12.5622	0
Sphingolipids	SM	SM (OH) C24:1	smoking habits	former smokers vs non-smokers	-0.0240598	0.0596391	0.686637	0.950044	0.98451	0.00677972	-2.37727	1
Glycerophospholipids	lysoPC	lysoPC a C24:0	smoking habits	former smokers vs non-smokers	-0.000458615	0.0603335	0.993935	0.952752	0.98451	0.00677972	-0.045851	327
