# Supplementary material for: Plasma Metabolomic Profiling in 1391 Subjects with Overweight and Obesity from the SPHERE Study
Source: Metabolites. 2021 Mar 24;11(4):194. doi: 10.3390/metabo11040194 (PMC8064361; doi:10.3390/metabo11040194)
Supplement: Supplementary file 1 [file metabolites-11-00194-s001.zip › Table_S13.xlsx]

## Sheet: pathway_results
	Total Cmpd	Hits	Raw p	#NAME?	Holm adjust	FDR	Impact
Phenylalanine and Tyrosine Metabolism	25	2	3.0609e-69	68.514	1.1631e-67	1.1631e-67	0.18116
Catecholamine Biosynthesis	14	2	1.1555e-24	23.937	4.2753e-23	2.1954e-23	0.16667
Tyrosine Metabolism	55	3	2.2917e-21	20.64	8.2501e-20	2.9028e-20	0.029268
Porphyrin Metabolism	36	2	6.1796e-17	16.209	2.1628e-15	5.8706e-16	0.033835
Bile Acid Biosynthesis	59	3	3.1187e-16	15.506	1.0604e-14	2.1952e-15	0.018591
Valine, Leucine and Isoleucine Degradation	51	2	4.8464e-16	15.315	1.5509e-14	2.6309e-15	0.011429
Ammonia Recycling	25	5	1.244e-13	12.905	3.8565e-12	5.9091e-13	0.125
Beta Oxidation of Very Long Chain Fatty Acids	13	2	1.8116e-12	11.742	5.4349e-11	7.6491e-12	0.18421
Carnitine Synthesis	16	3	3.1577e-12	11.501	9.1573e-11	1.1999e-11	0.088235
Cysteine Metabolism	24	1	1.2503e-10	9.903	3.5009e-09	4.3193e-10	0.023256
Oxidation of Branched Chain Fatty Acids	22	3	1.8377e-10	9.7357	4.9617e-09	5.8193e-10	0.20896
Tryptophan Metabolism	55	3	2.8658e-10	9.5428	7.4511e-09	8.377e-10	0.092879
Mitochondrial Beta-Oxidation of Long Chain Saturated Fatty Acids	24	1	2.1764e-08	7.6623	5.4411e-07	5.9075e-08	0.03
Aspartate Metabolism	34	4	1.1587e-07	6.936	2.7808e-06	2.9353e-07	0.20109
Methionine Metabolism	39	5	1.9924e-07	6.7006	4.5825e-06	4.3853e-07	0.10497
Glutathione Metabolism	19	1	2.0773e-07	6.6825	4.5825e-06	4.3853e-07	0.059322
Alanine Metabolism	14	1	2.0773e-07	6.6825	4.5825e-06	4.3853e-07	0.028571
Fatty Acid Metabolism	40	2	2.768e-07	6.5578	5.536e-06	5.536e-07	0.035211
Glycine and Serine Metabolism	50	3	3.1748e-07	6.4983	6.0321e-06	6.0321e-07	0.054688
Purine Metabolism	63	2	6.689e-07	6.1746	1.204e-05	1.1554e-06	0.015254
Glutamate Metabolism	45	2	6.689e-07	6.1746	1.204e-05	1.1554e-06	0.014535
Histidine Metabolism	35	1	1.7925e-06	5.7465	2.868e-05	2.8382e-06	0.081731
Lysine Degradation	20	2	4.2558e-06	5.371	5.9581e-05	6.4688e-06	0.11881
Beta-Alanine Metabolism	26	2	7.4825e-06	5.126	9.7273e-05	1.0936e-05	0.037037
Homocysteine Degradation	7	1	3.2407e-05	4.4894	0.00038889	4.2465e-05	0.1
Phosphatidylethanolamine Biosynthesis	13	1	3.2407e-05	4.4894	0.00038889	4.2465e-05	0.051282
Selenoamino Acid Metabolism	28	1	3.2407e-05	4.4894	0.00038889	4.2465e-05	0.017857
Sphingolipid Metabolism	36	2	4.2988e-05	4.3667	0.00038889	5.3541e-05	0.034483
Arginine and Proline Metabolism	48	4	4.3678e-05	4.3597	0.00038889	5.3541e-05	0.08805
Biotin Metabolism	7	1	0.0018414	2.7349	0.01289	0.0021867	0.1
Threonine and 2-Oxobutanoate Degradation	13	1	0.034068	1.4676	0.20441	0.03923	0.05
Malate-Aspartate Shuttle	7	1	0.21904	0.65948	1	0.24218	0.13333
Phospholipid Biosynthesis	25	1	0.22306	0.65157	1	0.24218	0.035714
Spermidine and Spermine Biosynthesis	14	2	0.30277	0.51889	1	0.31959	0.15217
Urea Cycle	23	3	0.35493	0.44986	1	0.36452	0.18939
Arachidonic Acid Metabolism	65	1	0.85513	0.06797	1	0.85513	0.006993
